# Supplementary material for: Artificial Intelligence Approach to the Monitoring of Respiratory Sounds in Asthmatic Patients
Source: Front Physiol. 2021 Nov 11;12:745635. doi: 10.3389/fphys.2021.745635 (PMC8632553; doi:10.3389/fphys.2021.745635)
Supplement: Supplementary file 1 [file Data_Sheet_1.CSV]

Patient ID	Group	Recordings count	Good quality recordings count	Age	Sex	Overall Index	Continuous Phenomena Index	Wheezes Index	Rhonchi Index	Transient Phenomena Index	Fine Crackles Index	Coarse Crackles Index
P1	AN	8	8	1.75	m	0.014309935274717	0.014786933117208	0	0.01584314262558	0	0	0
P2	AN	12	12	49	f	0.005130676305045	0	0	0	0.005242212746459	0.005480495144026	0
P3	AN	12	10	83	m	0.007232573945935	0	0	0	0.007422904839249	0.007835288441429	0
P4	AN	12	10	6	m	0.006463623363178	0.001045717879453	0	0.0011038133172	0.004542282955935	0.004794632009042	0
P5	AN	12	7	4.66666666666667	m	0.05426851540004	0.051023942771591	0.034216166410205	0.010529885796176	0.002665911610379	0.002888070911244	0
P6	AN	12	11	65	m	0.090870252932861	0	0	0	0.093033830383643	0.097685521902825	0
P7	AN	12	11	34	f	0.001810160598056	0	0	0	0.001853259659915	0.00194592264291	0
P8	AN	12	12	5.16666666666667	f	0.117371955682253	0.04213007815391	0.04404508170636	0	0.059095140938492	0.061781283708424	0
P9	AN	8	8	1.91666666666667	f	0	0	0	0	0	0	0
P10	AN	12	9	48	m	0.016509709182627	0	0	0	0.016995288864469	0.018057494418498	0
P11	AN	12	3	6.66666666666667	m
P12	AN	12	11	5	m	0	0	0	0	0	0	0
P13	AN	12	11	15.1666666666667	f	0.015760290444417	0.016135535454999	0	0.016942312227749	0	0	0
P14	AN	8	3	1.25	f
P15	AN	6	6	4.459959	m	0.007451360106498	0.007790058293157	0.008569064122473	0	0	0	0
P16	AN	6	6	4.459959	m	0.00680013942613	0	0	0	0.007109236672772	0.007820160340049	0
P17	AN	6	6	4.459959	m	0	0	0	0	0	0	0
P18	AN	6	6	4.736482	m	0.009806286323892	0	0	0	0.010252026611341	0.011277229272476	0
P19	AN	6	6	4.736482	m	0.065345745988952	0.042043487678621	0.006603997874634	0.033039840697215	0.014822248230433	0.016304473053476	0
P20	AN	6	6	4.736482	m	0	0	0	0	0	0	0
P21	AN	6	6	10.028747	f	0.008831475527819	0	0	0	0.009232906233629	0.010156196856992	0
P22	AN	6	6	10.028747	f	0	0	0	0	0	0	0
P23	AN	6	6	10.028747	f	0	0	0	0	0	0	0
P24	AN	6	6	7.186858	m	0.017153241232816	0.017932934016126	0.019726227417738	0	0	0	0
P25	AN	6	5	7.186858	m	0.024830764998319	0.02621025194267	0.029486533435503	0	0	0	0
P26	AN	6	6	7.186858	m	0.070178033680575	0.073367944302419	0.080704738732661	0	0	0	0
P27	AN	6	6	2.173854	m	0	0	0	0	0	0	0
P28	AN	6	6	2.173854	m	0.002743647598013	0.002868358852468	0.003155194737715	0	0	0	0
P29	AN	8	8	20	m	0.09617131805946	0	0	0	0.099377028661442	0.106475387851545	0
P30	AN	8	8	34	f	0.139326078206462	0.012368933587759	0.013252428844028	0	0.119232413637825	0.127749014611956	0
P31	AN	8	8	30	f	0.005697585774323	0	0	0	0.005887505300134	0.006308041393	0
P32	AN	8	7	32	f	0.008778533921381	0	0	0	0.009116169841434	0.009875850661553	0
P33	AN	8	2	29	f
P34	AN	8	7	33	m	0	0	0	0	0	0	0
P35	AN	8	5	54	f	0	0	0	0	0	0	0
P36	AN	8	8	27	f	0.104267325107141	0.015764230420932	0	0.01689024687957	0.076214441768849	0.081658330466624	0
P37	AN	8	8	66	f	0	0	0	0	0	0	0
P38	AN	8	6	71	f	0.029489784020273	0	0	0	0.030830228748468	0.033913251623314	0
P39	AN	8	7	40	f	0.0110663275233	0	0	0	0.011491955504965	0.012449618463712	0
P40	AN	8	8	29	f	0	0	0	0	0	0	0
P41	AN	8	5	64	m	0	0	0	0	0	0	0
P42	AN	8	8	70	f	0	0	0	0	0	0	0
P43	AN	8	5	46	m	0	0	0	0	0	0	0
P44	AN	8	6	46	f	0	0	0	0	0	0	0
P45	AN	8	7	17	f	0.035740932148422	0	0	0	0.0371155833849	0.040208548666975	0
P46	AN	7	4	40	f	0	0	0	0	0	0	0
P47	AN	8	8	14	m	0	0	0	0	0	0	0
P48	AN	8	7	12	m	0	0	0	0	0	0	0
P49	AN	6	6	3	m	0.125397156242574	0.131097026980873	0	0.14420672967896	0	0	0
P50	AN	6	5	2	f	0	0	0	0	0	0	0
P51	AN	6	4	3	m	0	0	0	0	0	0	0
P52	AN	6	6	4	m	0	0	0	0	0	0	0
P53	AN	8	4	14	m	0	0	0	0	0	0	0
P54	AN	6	1	8	m
P55	AN	6	5	6	m	0	0	0	0	0	0	0
P56	AN	6	6	7	m	0	0	0	0	0	0	0
P57	AN	8	8	12	f	0.006632542240997	0	0	0	0.006853626982363	0.007343171766818	0
P58	AA	8	8	82	f	0.675610186602265	0.203485056196009	0.121398820422205	0.053150054881927	0.450956752331886	0.483167948927021	0
P59	AA	12	12	15.9166666666667	f	1	1	0.71958286834556	0.303733726319055	0.074095077413051	0.077463035477281	0
P60	AA	12	11	39	m	0.00358539438145	0.003670760914342	0	0.003854298960059	0	0	0
P61	AA	12	12	7.91666666666667	m	0.064519658452099	0.025613575001685	0	0.026777828410852	0.021608319540485	0.022590515883234	0
P62	AA	12	10	16	f	0	0	0	0	0	0	0
P63	AA	10	10	2.33333333333333	f	0.105043936034938	0.096570831369928	0.002014377342143	0.09790712287286	0.005618709385596	0.005930859907018	0
P64	AA	12	12	3.33333333333333	f	0.038062467568197	0.038889912515331	0.016853658765784	0.01190198852285	0	0	0
P65	AA	12	12	2.5	f	0.507329331426405	0.438540638054491	0.370708622552284	0.070609502723499	0.064445405335985	0.067374741942166	0
P66	AA	12	11	8	m	0.354006547254434	0.301500797031071	0.050677267568224	0.254584337446205	0.040113986283693	0.042119685597877	0
P67	AA	12	11	3.33333333333333	f	0.745748807405535	0.683203192480221	0.333599912582042	0.349819704951137	0.065242415857714	0.0685045366506	0
P68	AA	12	12	37	f	0.658478305985399	0.437788758999436	0	0.457688248044865	0.20166896996235	0.004496557392863	0.20450154256162
P69	AA	12	11	15.9166666666667	f	0.274752818052346	0.27716574433853	0.273206292373371	0.008908869591043	0.002064403738484	0.002167623925408	0
P70	AA	12	10	7.75	f	0.460943090463336	0.252797906657671	0.11454045888377	0.132915872510962	0.201378908779845	0.020704092766319	0.171158440401644
P71	AA	8	8	1.91666666666667	f	1	1	0.202697592787348	0.826226182120815	0.18398669013368	0.1971285965718	0
P72	AA	12	12	37	f	0.447074634656202	0.431708952156859	0.223141123420478	0.198000372095342	0.01975158858246	0.02064938806348	0
P73	AA	12	12	37	f	0.876901322893784	0.504690768794228	0.06609983355517	0.448804796453562	0.361433072863229	0.003687589927079	0.371571789214258
P74	AA	12	11	5	m	1	1	0.177622478018875	0.941930711316987	0.105257108378669	0.005174362968167	0.100171237861268
P75	AA	12	10	58	f	0.235757887831947	0.17937549643151	0.062485227954528	0.093050128195774	0.036116182126796	0.038122636689396	0
P76	AA	12	11	9	f	0.829210265536826	0.618949916051404	0.472969439366468	0.134758975718924	0.19778362775182	0.207672809139411	0
P77	AA	12	10	7.75	f	0.057911357496748	0.051943728074639	0.04211229481184	0.006358597966806	0.003745806257064	0.003953906604679	0
P78	AA	8	8	81	f	0.476709412226172	0.492599725967045	0.396416766696306	0.104839047963671	0	0	0
P79	AA	12	12	8	m	0.065702571708085	0.052009098763447	0.05437314870724	0	0.010088226921898	0.010546782691075	0
P80	AA	12	12	4.91666666666667	m	0.2156008152624	0.037067033499228	0.003758741337983	0.031234415982317	0.172176889234063	0.180003111471975	0
P81	AA	12	12	8.33333333333333	m	0.444453176228946	0.454115201799141	0.126170832389832	0.314104831342827	0	0	0
P82	AA	12	12	37	f	0.154042123638898	0.142718405607446	0.031560123789175	0.086921492772592	0.011094831526065	0.011599142049977	0
P83	AA	12	11	15.9166666666667	f	0.089223434662529	0.07642157618517	0.080242654994428	0	0.00912185925147	0.009577952214043	0
P84	AA	12	11	13.9166666666667	m	0.01624327527237	0.016630019921712	0.014100030607452	0.001680745155173	0	0	0
P85	AA	12	12	37	f	0.25406155978401	0.189393595287167	0.129603949092313	0.040123075042753	0.052826269772605	0.055227463853178	0
P86	AA	12	11	16	f	0.217174892153527	0.147252500451324	0.061680294598942	0.073435642132215	0.055005330325237	0.012937708064839	0.031880180711821
P87	AA	12	12	2.41666666666667	m	0.626896737271526	0.222803254774387	0.157798177994485	0.048458757175914	0.386474663710265	0.404041693878913	0
P88	AA	12	6	16	f	0.178580521041745	0.142207281030729	0.038472657353665	0.09144942321185	0.022245268211003	0.024469795032103	0
P89	AA	12	10	8.5	m	0.730253932892461	0.369757505238255	0.298290826560163	0.065361045180216	0.349028037216904	0.197244122171428	0.122735700744773
P90	AA	12	12	37	f	0.786586706715665	0.777984145864914	0.456389939350415	0.327564945942183	0.019442413733564	0.020326159812362	0
P91	AA	12	4	36	m	0	0	0	0	0	0	0
P92	AA	12	11	9	f	0.021499273325252	0.022011160785377	0.023111718824646	0	0	0	0
P93	AA	12	12	8.33333333333333	m	0.449099701390184	0.44405463064231	0.245368924940861	0.189067408752558	0.007404053867309	0.007740601770368	0
P94	AA	12	12	4.75	f	0.038386329054757	0.03922081446899	0.009327559832203	0.02234845909863	0	0	0
P95	AA	12	12	8	m	0.118176970101286	0.120746034668706	0.080400053806054	0.037588356857567	0	0	0
P96	AA	12	11	55	m	0.090495834176217	0.072440369906956	0.071489156937615	0.002286615732345	0.013486226384586	0.014160537703815	0
P97	AA	12	7	3	m	0.029000065686213	0.03011545282799	0.002271111709279	0.028082850478431	0	0	0
P98	AA	12	12	6.58333333333333	m	0.277139969569539	0.283164751516703	0.148742746157941	0.120225403601847	0	0	0
P99	AA	12	12	63	f	0.040487627618393	0.020507642749107	0	0.021439808328612	0.010430075343539	0.010904169677336	0
P100	AA	12	12	37	f	0.186705534174114	0.190764350134421	0.083334883467142	0.101546308203121	0	0	0
P101	AA	12	12	6.58333333333333	m	0.017914687452174	0.018304137179396	0.019136143414823	0	0	0	0
P102	AA	8	8	0.5	m	0.360074456491515	0.346197782826282	0.113333346217641	0.216258628875731	0.017559873132418	0.018814149784734	0
P103	AA	12	12	8	f	0.101033904045183	0.010083762837648	0.004134248017598	0.005018596898772	0.090543637307753	0.094659257185378	0
P104	AA	12	10	15.9166666666667	f	0.562211668261625	0.569486111894538	0.44313342136185	0.121237395584759	0.004764252268227	0.005028932949796	0
P105	AA	12	12	2.5	f	0.380276276650987	0.302585616080806	0.001736767003744	0.313745985274974	0.064110949260264	0.067025083317549	0
P106	AA	8	8	81	f	0.936884904611044	0.541387736668953	0.306505086700166	0.22959868346773	0.382756281524944	0.410096015919583	0
P107	AA	12	12	6.66666666666667	m	0.051667843394175	0.026810953306737	0.028029633002497	0	0.019791380693031	0.020690988906351	0
P108	AA	12	12	37	f	0.823638073862703	0.840015169534238	0.243306740504372	0.603187787508504	0.000764039923609	0.000798769011046	0
P109	AA	12	11	3.16666666666667	m	0.064286104231041	0.065816725760352	0.001781298128023	0.065544965792323	0	0	0
P110	AA	12	7	13.8333333333333	f	0.389257132562321	0.299748160345295	0.140706400737903	0.148515820622996	0.069252138337154	0.07502314986525	0
P111	AA	12	12	13.1666666666667	f	1	0.901732046828429	0.445790230765898	0.457236540034257	0.186546477223057	0.142974099027216	0.026025881762081
P112	AA	12	11	2.5	m	1	0.638988111218884	0.007132496172372	0.661124657833715	0.510097336049938	0.535602202852435	0
P113	AA	12	10	9.66666666666667	f	0.156375581477724	0.138912241438376	0.114441603417316	0.016093992383818	0.01784862026437	0.018840210279057	0
P114	AA	12	9	7.75	f	0.237717326428533	0.156555876204962	0.037285758984013	0.106681909239321	0.057408423226073	0.016914176104891	0.037242412524265
P115	AA	12	9	16	f	0.039518542256835	0	0	0	0.040680852323212	0.043223405593413	0
P116	AA	11	11	3.75	f	1	1	0.472576097532619	0.939319434447474	0.008767416301803	0.009205787116893	0
P117	AA	12	12	3.16666666666667	f	0.410823995517272	0.301198247898035	0.213494806102021	0.076052287731507	0.100558145303987	0.105128970090532	0
P118	AA	12	9	37	f	0.315939822530047	0.296973367165137	0.114221945537542	0.158534392338096	0.014129401543191	0.01501248913964	0
P119	AA	12	12	20	m	0.387963707555272	0.376617434707761	0.342024856699882	0.038954901748155	0.010646007856457	0.011129917304478	0
P120	NA	12	8	9.16666666666667	f	0.078392302410433	0.015693171129852	0	0.016814111924842	0.049619036897743	0.05316325381901	0
P121	NA	8	8	0.416666666666667	f	0.060324530096752	0.05924466719006	0.05084619102075	0.006315119055729	0.001545340288292	0.001655721737455	0
P122	NA	12	10	3.08333333333333	m	0.170128035715856	0.067359869301823	0.031594678312611	0.028360295225353	0.093825962397336	0.099038515863855	0
P123	NA	12	11	0.083333333333333	f	0.486401752415367	0.469788387026015	0.074229756957233	0.401934468723113	0.022278272757144	0.023392186395001	0
P124	NA	12	11	7.25	f	0.140915209660902	0.051725848454492	0.010385684186125	0.033540772504966	0.080908071158651	0.084953474716584	0
P125	NA	8	6	0.083333333333333	f	0.080694438696552	0.056182966863275	0.061801263549603	0	0.014089700432469	0.015498670475716	0
P126	NA	12	9	7.75	f	0	0	0	0	0	0	0
P127	NA	12	6	7.75	f	0.039072730654211	0.040848763865766	0	0.044933640252342	0	0	0
P128	NA	12	11	60	f	0	0	0	0	0	0	0
P129	NA	8	6	1.83333333333333	f	0.165829624299864	0.076711438027703	0.026683380713537	0.042352632629353	0.058153503168198	0.063968853485018	0
P130	NA	8	4	55	m	0.948149432342264	0.079471120021265	0.019297396386918	0.05412151391764	0.916410734651263	0.008883640791655	0.954666909196602
P131	NA	12	9	65	m	0.239799509070306	0.195753893262979	0.203964192206291	0.002012159692813	0.037876272327464	0.04024353934793	0
P132	NA	12	5	3	m	0	0	0	0	0	0	0
P133	NA	12	12	37	f	0.982946101179182	0.125453299670847	0.089325542564824	0.027324267287869	0.852724939345573	0.891485163861281	0
P134	NA	6	6	84	m	0.747348984129718	0.025143398873717	0	0.027657738761089	0.731032594751817	0.533217602708629	0.197413137033076
P135	NA	12	10	8.33333333333333	m	1	0.366484852657509	0.030762453511742	0.342939577144599	1	0.12372665342388	1
P136	NA	12	7	1.25	m	0.590564158397313	0.51799968252772	0.014370401564726	0.532425519608911	0.047639240980899	0	0.051609177729307
P137	NA	12	8	13.5833333333333	m	1	0.715828151172003	0.051481614860784	0.661511105460684	0.894005063926196	0.192898568223662	0.728761068855494
P138	NA	8	8	0.416666666666667	f	0.926208776567768	0.943184721858241	0.366998166475963	0.572321825032314	0.007470047807	0.008003622650358	0
P139	NA	12	12	2.91666666666667	f	0.017214922431338	0.017589159875498	0.00725645897194	0.005566104085313	0	0	0
P140	NA	12	12	2.5	m	1	0.823422980959049	0	0.851058341830292	0.404771009605858	0.370465204737137	0.026352243561767
P141	NA	8	8	1.58333333333333	m	0.012081046244618	0.012483747786105	0.013375444056541	0	0	0	0
P142	NA	12	11	13.4166666666667	m	0.307862165586874	0.006907327789966	0.002724338313447	0.002264177933009	0.305690281440931	0.320974795512978	0
P143	NA	12	10	11.0833333333333	m	0.204459936226747	0	0	0	0.209840460864293	0.221498264245642	0
P144	NA	12	9	4	f	0.069227433349914	0.009089200155504	0.004623519725642	0.003205031052734	0.059157834360952	0.062855199008512	0
P145	NA	8	8	1.25	m	0.842475737227772	0.424915474018608	0.435344929323064	0	0.399729308405469	0.427705900632133	0
P146	NA	10	10	2.58333333333333	f	0.711558854186048	0.238441569610018	0.176281596432763	0.049619272720197	0.461198897674801	0.42157341537681	0.032623821639962
P147	NA	12	8	1.66666666666667	m	0.390030096244719	0.323465946389488	0	0.34657065684588	0.039782576531694	0	0.042624189141101
P148	NA	12	11	66	m	0.074059658485085	0	0	0	0.075822983687111	0.079614132871467	0
P149	NA	4	4	2	m	1	0.847968380213316	0.080492067025198	0.726773454534886	0.30741519139685	0.175386235300138	0.098464515182752
P150	NA	12	12	3.58333333333333	m	0.683952793879807	0.22057853016786	0.015525712200461	0.209562892588297	0.451807914101383	0.279233735082323	0.166391844617908
P151	NA	8	5	1.08333333333333	m	1	0.595585473372692	0.161135719197773	0.426895250933375	0.515379700601713	0.434453093354157	0.072674534911385
P152	NA	12	12	14.8333333333333	f	0.727740271027758	0.007450473039819	0.007789130905265	0	0.728659765622637	0.761780664060029	0
P153	NA	12	12	12.75	m	0.011887669007233	0.012146096594346	0	0.012698191894089	0	0	0
P154	NA	8	8	65	f	0.666141315411722	0.679771456111185	0.21228784643917	0.470018221056528	0.004632829076058	0.004963745438634	0
P155	NA	12	12	82	m	0.285303728383066	0.057143265789351	0.025994737451396	0.018523947325273	0.219561720782142	0.229541798999512	0
P156	NA	12	11	5.5	f	0.453817156505187	0.175780613329419	0.105505738740678	0.063063211377967	0.262676519388836	0.275810345358278	0
P157	NA	12	11	74	m	0.015965192983736	0.016345316626206	0	0.017162582457516	0	0	0
P158	NA	12	9	16.75	f	0.26180690578012	0	0	0	0.2695071088913	0.211117941133529	0.037616681031739
P159	NA	12	10	25	f	0.022117750744895	0	0	0	0.022699796817129	0.023960896640303	0
P160	NA	12	10	3.5	m	0.792903961376784	0.456421366962274	0.158985088782973	0.290594920189115	0.314995833200776	0.33249560171193	0
P161	NA	8	8	0.5	f	0.870587014225873	0.899606581366735	0.218410774074549	0.666057498694083	0	0	0
P162	NA	8	8	84	m	0.275910895804651	0	0	0	0.285107925664806	0.305472777498006	0
P163	NA	8	5	1	f	0.204159163800565	0.204530953039881	0	0.230097322169866	0.005485193263691	0.006170842421653	0
P164	NA	12	11	75	m	0.242649691773247	0.005746647143981	0	0.00603397950118	0.236933771098934	0.248780459653881	0
P165	NA	12	11	10.6666666666667	m	0.085235723046001	0.037939737131868	0.026324526484806	0.006756098751828	0.026428784809312	0.027750224049778	0
P166	NA	8	8	0.083333333333333	f	0.17060185321186	0.035243866641889	0.030869918724971	0.003445683481384	0.112232790867061	0.120249418786136	0
P167	NA	7	3	0.25	m
P168	NA	12	9	7.25	f	0.061624161920126	0.016105253441077	0	0.017111831781144	0.031226130388564	0.03317776353785	0
P169	NA	12	11	8.08333333333333	m	0.421142677801029	0.109082670475125	0.055385082267405	0.030378580356418	0.293155232648387	0.307812994280807	0
P170	NA	12	11	3.33333333333333	m	0.139547129138135	0.1428696798319	0.120502256394611	0.020770062494912	0	0	0
P171	NA	12	12	15	f	0.086076148083658	0.00670312862619	0	0.007007816291017	0.074541111441793	0.077929343780056	0
P172	NA	12	12	0.666666666666667	m	0.642411184553045	0.647843857823613	0.063885645868777	0.594959469779576	0.006208290840708	0.006490485878922	0
P173	NA	12	10	66	m	0.000651685801599	0	0	0	0.000668835427957	0.000705992951733	0
P174	NA	10	9	75	m	0.404770816810989	0.261722631588803	0.010302847223524	0.257474601616055	0.108190233999875	0.114952123624867	0
P175	NA	8	7	77	f	0.39170113499223	0.028385841458799	0	0.030751328247032	0.363728071731626	0.394038744375928	0
P176	NA	12	11	5.5	f	0.0819590336245	0.083910439186988	0.025571524237844	0.0485413505028	0	0	0
P177	NA	12	7	0.666666666666667	m	0.885903562688374	0.919976776637927	0.655964213547613	0.267353600104381	0	0	0
P178	NA	12	9	16	f	0.239395513022964	0.100790593123508	0.076070954943458	0.015509525125135	0.12580487200539	0.133667676505727	0
P179	NA	10	5	6.91666666666667	m	1	0.881310457460514	0.189099840902451	0.660351942304378	0.500609800713652	0.071843715770146	0.419498594262566
P180	NA	12	11	2.5	f	0.546322176067666	0.492319483473093	0.218919589075307	0.268120608304414	0.052428362460203	0.055049780583213	0
P181	NA	12	9	6	m	0.00196068942747	0.002018356763572	0	0.002144504061296	0	0	0
P182	NA	12	6	1.33333333333333	m	0.004701822309121	0	0	0	0.00491554150499	0.005407095655489	0
P183	NA	9	6	66	m	0.165956785861495	0.163148229744767	0.015570912791555	0.154701473321623	0.00517602319158	0.005693625510738	0
P184	NA	12	7	15.9166666666667	m	0.001212855440704	0.001259503726885	0.001364462370792	0	0	0	0
P185	NA	12	11	10.3333333333333	f	0.267688558114344	0.020938392942808	0.019451775558013	0.001266768515968	0.234598201738056	0.246328111824958	0
P186	NA	8	8	0.583333333333333	m	1	0.867918463891291	0.084780829960671	0.763539144554983	0.155449808434732	0.16655336618007	0
P187	NA	10	9	80	m	0.195406888973138	0.158714991211296	0.039154787754118	0.096227835666235	0.02322218893782	0.024673575746434	0
P188	NA	8	8	1.83333333333333	f	0.637646240719216	0.129834559376798	0.139108456475141	0	0.490762308620432	0.522192810891295	0
P189	NA	8	6	1.75	m	0.35511887662912	0.136195565120769	0.149815121632846	0	0.177819764180742	0.195601740598816	0
P190	NA	12	10	3	f	0.017592298469568	0.018055253692451	0.0119913862322	0.004761080483506	0	0	0
P191	NA	8	8	0.5	f	1	1	0.327115186912731	0.687765407229393	0.013943572679358	0.014939542156455	0
P192	NA	8	7	0.416666666666667	f	0.770435175593777	0.726136515123574	0.398776688942704	0.32906128595767	0.063661774528298	0.068966922405656	0
P193	NA	12	11	6.16666666666667	f	0.02958399393827	0.01751166789121	0.00643585539432	0.009384230942241	0.009327290238864	0.009793654750807	0
P194	NA	12	12	4.5	f	0.044126913045977	0.030853182779233	0.025178169818156	0.003538715180066	0.011271535992888	0.011783878538019	0
P195	NA	12	12	10.75	f	0.220216977845753	0.214901558716269	0.224669811385191	0	0.005051372367413	0.005280980202295	0
P196	NA	12	11	6.41666666666667	m	0.729353714386832	0	0	0	0.74671927901509	0.724414260664335	0.029820491150755
P197	NA	12	7	1.41666666666667	m	0.898069790780739	0.509034034454188	0.149740122135925	0.351156251821617	0.36516654686045	0.26017483285124	0.067711129790457
P198	NA	10	10	87	f	1	0.613075341773663	0.195111442788868	0.424762710939793	0.539023132823885	0.437662156377952	0.098120417481612
P199	NA	9	9	98	f	0.301413949941428	0	0	0	0.310279066116176	0.329671507748437	0
P200	NA	12	12	5.91666666666667	m	0.359224380417558	0.096760133784816	0.062320500602	0.029418260322366	0.244783191095808	0.255909699781981	0
P201	NA	8	8	0.5	f	0.172637769395753	0.178392361708944	0.191134673259583	0	0	0	0
P202	NA	12	7	4.75	m	0.160335188279362	0.166501926290107	0.043040761549253	0.094295563715777	0	0	0
P203	NA	8	7	1.16666666666667	m	0.066368918387448	0.054547615770669	0.059093250418225	0	0.009826535192041	0.010645413124711	0
P204	NA	8	8	90	m	0.327037502477199	0.014474596876875	0	0.015508496653795	0.318132812450162	0.340856584768031	0
P205	NA	12	11	77	m	0.577031318643948	0.125670438978267	0.047503157614993	0.074976954584645	0.44515547461549	0.467413248346264	0
P206	NA	9	6	74	m	0.197958146683889	0.002300164867043	0	0.002530181353747	0.202355914526343	0.222591505978978	0
P207	NA	12	12	14.9166666666667	m	0	0	0	0	0	0	0
P208	NA	8	2	0.75	f
P209	NA	12	12	65	f	0.12391896498493	0.126612855528081	0.045252246319477	0.065634847697049	0	0	0
P210	NA	12	11	3	f	0.19140207754779	0.195959269870356	0.091006348832956	0.087191491923686	0	0	0
P211	NA	12	11	12.0833333333333	m	0.359849036823	0.368416871033071	0.083718679522264	0.271683996034296	0	0	0
P212	NA	12	12	24.0833333333333	m	0.095951131150986	0	0	0	0.098037025306442	0.102493253729462	0
P213	NA	12	11	1.33333333333333	m	1	0.94955919987256	0	0.955371196105325	0.767601456149616	0.137852482800515	0.640905942519744
P214	NA	12	9	10	m	1	0.186472220756765	0.146385485310311	0.025870624621876	0.893911055859759	0.55383642206946	0.34811066132706
P215	NA	12	10	59	m	0.754357986252709	0.21976156477015	0.085698048243765	0.125396218073829	0.517356052672928	0.546098055599202	0
P216	NA	12	9	10.3333333333333	f	0.075307693467205	0.055419597627189	0	0.058883322478888	0.011051514000408	0.011742233625434	0
P217	NA	12	12	2.83333333333333	f	1	0.248757921358468	0.161451772922325	0.078451660770689	0.759099186736669	0.563421737322629	0.196231743809203
P218	NA	8	8	0.5	f	1	1	0.347215110292658	0.766349212788341	0	0	0
P219	NA	12	11	6.58333333333333	f	1	0.505896789685462	0.041872746699124	0.47128940992942	0.554214199249871	0.269027509396315	0.28034208148413
P220	NA	10	10	82	f	0.874348450965528	0.296994815923886	0.080859738856822	0.196222758397349	0.565223121627844	0.530131659992971	0.033246373084877
P221	NA	12	11	76	f	0.027525499913791	0	0	0	0.028180868959357	0.029589912407325	0
P222	NA	12	12	6.41666666666667	m	0.164084353905655	0.003157618901555	0.001687350412735	0.000806898310354	0.162879798824651	0.170283426043953	0
P223	NA	8	8	90	m	1	0.877161652200239	0.470971064025507	0.4139351942584	0.399143524212118	0.252965665186252	0.129858308515731
P224	NA	12	7	9.83333333333333	f	0.06907645331532	0.050939653518297	0.041728109273736	0.006728257685543	0.010396793231499	0.011263192667457	0
P225	NA	12	9	80	f	0.146517924261141	0.03573237608484	0.007431605479214	0.023102438631715	0.097442029529639	0.103532156375241	0
P226	NA	12	8	7.75	f	0	0	0	0	0	0	0
P227	NA	8	8	0.333333333333333	m	0.272684524384367	0.265440489062218	0.192538833455914	0.051416602407001	0.009279067526233	0.009941858063821	0
P228	NA	12	10	7.41666666666667	f	0.135200591215793	0	0	0	0.138758501510945	0.146467307150442	0
P229	NA	12	12	2.58333333333333	m	0.250620233086673	0.142525483102534	0.004791251343785	0.13942141146508	0.089388190201219	0.09345128975582	0
P230	NA	12	8	9	m	0.222216179795239	0.164012273577052	0.115598365992579	0.030064534991417	0.051699985309036	0.055392841402539	0
P231	NA	8	8	0.583333333333333	m	0.561912094294934	0.449704395917067	0.355982822495969	0.106077053438551	0.091411078169285	0.044773900847935	0.042350382162587
P232	NA	8	6	0.166666666666667	f	0.201836121300788	0.211010490450824	0.032696928162348	0.166717683171209	0	0	0
P233	NA	12	10	53	f	0.013740272725762	0	0	0	0.014101858850124	0.014885295452909	0
P234	NA	12	10	17.75	m	0.016196517855488	0	0	0	0.01662274200958	0.017546227676779	0
P235	NA	12	12	4.33333333333333	f	0.326309683630954	0.04564608275442	0.047720904697802	0	0.27310307073852	0.28551684668118	0
P236	NA	10	5	51	m	0.071321458750349	0.075283762014257	0.051653311447189	0.016520460409425	0	0	0
P237	NA	8	7	83	f	0.405787413682233	0.006106317899484	0	0.006615177724441	0.409181986101812	0.443280484943629	0
P238	NA	10	8	66	m	1	0.74013975469168	0.136621522939842	0.610556753100762	0.291125715003044	0.138522629011931	0.129172215970985
P239	NA	12	10	2.41666666666667	m	0.038248599425129	0.039255141515264	0	0.041435982710556	0	0	0
P240	NA	8	8	76	f	0.517124607377424	0.356066529297491	0.168881754669763	0.164085534625614	0.124887796255453	0.133808353130842	0
P241	NA	12	10	3.58333333333333	f	1	0.237101269833675	0.057627961832028	0.184202989850907	1	0.884352540208616	0.235755310786407
P242	NA	12	12	1	m	1	0.852428419239864	0.19947977561577	0.653865865631098	0.282345592221523	0.295179482777047	0
P243	NA	8	8	83	f	0.362685609329857	0.005826317526645	0	0.006242483064263	0.363122494587562	0.389059815629531	0
P244	NA	10	10	2.83333333333333	m	0.909612127452139	0.545895396671374	0.458538222686625	0.097540700284726	0.351752123318313	0.371293907947108	0
P245	NA	12	12	5.75	f	0.088332565971363	0	0	0	0.090252839144654	0.094355240923956	0
P246	NA	12	12	14	m	0.044509837000619	0.041508427157714	0.043395173846701	0	0.001984507497546	0.002074712383798	0
P247	NA	12	12	5.25	f	0.049903813699978	0.050988679215195	0.021601704653267	0.017670171699405	0	0	0
P248	NA	8	8	0.666666666666667	m	1	0.298392601096563	0.091046298777294	0.20417651264038	1	0.537085118990951	0.584186554963591
P249	NA	12	12	16	f	0.038501532403294	0.028170758233105	0.029451247243701	0	0.005583882002521	0.005837694820818	0
P250	NA	8	8	0.666666666666667	m	0.688880216278582	0.674632079445717	0.337680846096561	0.337248759689075	0.025713259896747	0.027549921317943	0
P251	NA	12	12	60	f	0	0	0	0	0	0	0
P252	NA	12	11	9.33333333333333	f	0.000680965177364	0	0	0	0.000697178633968	0.000732037565666	0
P253	NA	12	2	0.5	f
P254	NA	5	5	5	m	0.019033721397488	0.020091150364015	0	0.022602544159517	0	0	0
P255	NA	12	9	3	m	0.155068800924195	0.1596296480102	0	0.169606501010838	0	0	0
P256	NA	12	12	0.416666666666667	f	0.173520663090826	0.167430293458686	0.125972229935302	0.03836780417409	0.004931278980101	0.005155428024651	0
P257	NA	10	10	3.5	m	0.132654221534976	0.092872858875517	0.071185834257579	0.013434253095056	0.032737345209279	0.034556086609795	0
P258	NA	12	12	12.5833333333333	m	0.378837920973666	0.249796323275471	0.031577231168357	0.221743603103868	0.106866932506614	0.010493412771719	0.090737694804386
P259	NA	4	4	1.58333333333333	f	0.80691577183312	0.130827191550421	0.010189025292293	0.132253672890906	0.670901821138873	0.571122912748037	0.105797939290324
P260	NA	12	11	12.1666666666667	f	0.431197790395728	0.062748438390985	0.057553918937468	0.004165970686533	0.361732261389052	0.167858213625714	0.171007793414266
P261	NA	12	10	15	m	0.136224186916173	0.006494949175795	0	0.006855779685562	0.126819135588692	0.067071582949598	0.033396530085899
P262	NA	8	8	1.33333333333333	m	1	1	0.671470358476049	0.697602652540453	0.512532904490571	0.371514670714802	0.132950834546149
P263	NA	12	7	13.5833333333333	m	1	1	0.610698147319916	0.727011970552019	0.293634795569408	0.099123634401921	0.158799537584138
P264	NA	12	9	4.33333333333333	m	0.004416516233281	0	0	0	0.004546413769554	0.004830564630151	0
P265	NA	12	10	7.16666666666667	m	0.075554460794105	0.014807974977059	0	0.015630640253562	0.050362079311227	0.053159972606295	0
P266	NA	12	10	14	m	0.233569746403556	0	0	0	0.239716318677334	0.253033891937186	0
P267	NA	12	12	14	m	0.136633019195142	0.041082162522333	0	0.042949533546076	0.081101641886965	0.084788080154554	0
P268	NA	12	7	0.5	m	0.902892309484284	0.820618957138042	0.397429484257279	0.414004079090696	0.068266544315039	0.073955423007959	0
P269	NA	12	8	3.66666666666667	f	0.156642931209914	0.161864362250244	0	0.173426102410976	0	0	0
P270	NA	8	8	0.25	m	0.051786878502349	0.053010359396291	0.01447153732177	0.03093417958438	0.000251374194735	0.000269329494358	0
P271	NA	12	12	25	f	0.004897375476264	0.000680001104888	0	0.00071091024602	0.003643837950754	0.003809466948516	0
P272	NA	10	10	6.25	m	0.029531353694639	0.006572694940399	0	0.00693784465931	0.017163104700541	0.018116610517238	0
P273	NA	12	3	2.75	m
P274	NA	12	7	69	f	0.045066183869531	0.015346568487584	0.016625449194883	0	0.016106361658575	0.017448558463456	0
P275	NA	12	1	4.5	f
P276	NA	8	8	0.083333333333333	f	0.985237160065056	0.977625328486871	0.574000951431568	0.408226527419335	0.024653883078749	0.026414874727231	0
P277	NA	4	4	60	m	0.450712059848539	0	0	0	0.482905778409149	0.563390074810673	0
P278	NA	12	7	90	f	0.578191462076174	0.3949795095944	0	0.424377832710289	0.149680748606095	0.111851361719529	0.02515139130187
P279	NA	12	12	3.58333333333333	m	0.343068435140254	0.350526444599825	0.312174015350152	0.039070090626476	0	0	0
P280	NA	12	11	66	f	0.166516910016771	0	0	0	0.170481598350504	0.179005678268029	0
P281	NA	12	12	8.08333333333333	m	0.033130516307421	0.027006744948256	0.018831391149091	0.004701466557497	0.003421999987272	0.003577545441239	0
P282	NA	9	7	0.833333333333333	m	0.221501317850461	0.219371135464444	0.237652063419814	0	0.005324731920902	0.005768459580977	0
P283	NA	12	9	2.16666666666667	m	0.041334954973165	0.042550688942964	0	0.045210107001899	0	0	0
P284	NA	12	12	14	m	0.241346684173726	0.018427018759471	0.019264610521265	0	0.220426090081359	0.23044545781233	0
P285	NA	12	11	2.83333333333333	f	1	1	0.713981638890963	0.806151537899521	0.074858972197253	0.078601920807116	0
P286	NA	12	11	2.5	m	0.341993889356547	0.330985281004605	0.003233340352063	0.341067864350708	0.013837184866171	0.01452904410948	0
P287	NA	12	12	2.08333333333333	f	0.672260508046589	0.617451841331462	0.096183231591733	0.524314324858009	0.053070711050854	0.05548301609862	0
P288	NA	12	12	17	m	0.685570148611307	0.602377508186872	0.177955470520459	0.420515719420266	0.073224464422405	0.035330687824651	0.026002414652381
P289	NA	10	10	2.5	m	0	0	0	0	0	0	0
P290	NA	8	8	1	m	0.65657276985598	0.658099504297633	0.200881595337007	0.452829224546761	0.010179512276773	0.010906620296543	0
P291	NA	12	12	10	f	0.290515588875351	0.23067219901972	0.18277701536335	0.048671775702204	0.048531497058398	0.050737474197416	0
P292	NA	12	12	2.83333333333333	f	0.525635816680354	0.438267967889126	0.026610404322032	0.420135115213236	0.077068947489385	0.080572081466176	0
P293	NA	10	4	83	m	0.097072847067893	0.021266571351167	0	0.024810999909694	0.061473479156124	0.071719059015478	0
P294	NA	12	11	9.91666666666667	m	0.058209803718878	0.018298943986847	0.019213891186189	0	0.032488386266015	0.034112805579316	0
P295	NA	12	12	5	m	0.067614302547179	0	0	0	0.069084178689509	0.072224368629941	0
P296	NA	8	8	0.166666666666667	f	0.210702482554507	0.217725898639657	0.041714564643529	0.180376287442776	0	0	0
P297	NA	12	8	0.916666666666667	f	0.511371114485685	0.528416818301874	0	0.566160876752008	0	0	0
P298	NA	12	8	70	f	0.103139654711422	0.061895018488643	0.066316091237831	0	0.03200014134801	0.034285865730011	0
P299	NA	9	9	60	m	0.432125373951249	0.006001732333565	0	0.006376840604413	0.436580079816731	0.344387653964041	0.06128980427486
P300	NA	6	6	5	m	0.005495745175877	0.004124146919587	0	0.004536561611546	0.000810702427597	0.000891772670356	0
P301	NA	8	8	75	f	0.462873518607695	0.101320643672703	0.035034716103436	0.061359388610017	0.355505758030952	0.188019606240953	0.141117636542792
P302	NA	12	11	5.58333333333333	m	0.193633076171993	0.006886318342283	0	0.007230634259397	0.184470750824857	0.193694288366099	0
P303	NA	12	10	79	f	0.030918914579009	0.00205933717015	0	0.002173744790714	0.027613895885525	0.029148001212499	0
P304	NA	12	11	3.33333333333333	f	0.870205235024002	0.841355304872213	0.527834383969107	0.309267659664458	0.036677790354492	0.038511679872217	0
P305	NA	12	12	4	f	0.085069750001648	0.086919092392988	0.04726881156075	0.021800574334141	0	0	0
P306	NA	8	8	0.166666666666667	m	0.603101523460493	0.55184473197526	0.178461356792512	0.364362882000226	0.053934782420256	0.057787266878846	0
P307	NA	12	11	9.25	f	0.111544383369523	0.114200202021178	0.049142328897271	0.057120446192568	0	0	0
P308	NA	8	4	66	f	0.073763949921026	0.079032803486813	0.054286857507919	0.025600477453882	0	0	0
P309	NA	12	9	4	m	0	0	0	0	0	0	0
P310	NA	12	11	77	f	0.008578204111682	0.008782447066722	0.002843826835967	0.003533915748125	0	0	0
P311	NA	12	8	4.83333333333333	m	0.072847758857449	0	0	0	0.07527601748603	0.080652875877889	0
P312	NA	12	9	10	m	0.903738150470149	0.644927655629508	0.047804219523984	0.589627195058385	0.241539414411274	0.184757790901553	0.035938918455213
P313	NA	12	12	5.16666666666667	f	0.003495457461795	0.003571445667487	0	0.003733784106918	0	0	0
P314	NA	10	10	72	f	0.476880324956775	0.48942980719248	0.333196511117414	0.149062873451464	0	0	0
P315	NA	12	4	7.75	f	0	0	0	0	0	0	0
P316	NA	11	5	1.08333333333333	m	1	1	0.330313870177945	0.790610305668239	0	0	0
P317	NA	12	8	5	f	0.037170272456439	0.03840928153832	0.022647312741187	0.009252744453507	0	0	0
P318	NA	12	12	2.5	m	1	0.82723346985425	0.351683801165981	0.473609930018749	0.271823874205425	0.284179504851126	0
P319	NA	8	8	0.416666666666667	f	0.663571355211158	0.602304719840462	0.308640108134751	0.293290852159046	0.048046711325503	0.051478619277324	0
P320	NA	6	6	60	m	0.438894702102507	0	0	0	0.458844461288985	0.504728907417884	0
P321	NA	8	8	0.416666666666667	m	0.203924298728389	0.178295471912299	0.10666915689392	0.061230114715196	0.019935906861821	0.021359900209094	0
P322	NA	12	9	17.5833333333333	m	1	1	0.901655517234316	0.352961761795456	0.275969852488154	0.293217968268663	0
P323	NA	12	10	13.5833333333333	f	0.904306044503675	0	0	0	0.928103571990614	0.939974603457872	0
P324	NA	12	12	2.5	m	0.697295814890379	0.515784300284692	0.070222608959153	0.457090143806411	0.171631156501875	0.179432572706506	0
P325	NA	12	8	3.25	f	0.457725606787662	0.147847853271727	0.057763471082457	0.085694426352282	0.284444334608759	0.137036278203552	0.125820739707327
P326	NA	8	8	0.916666666666667	f	0.014230349052851	0.014704694021279	0.006026165511824	0.006214785388488	0	0	0
P327	NA	12	10	5.41666666666667	m	0.551065982129506	0.551492425703042	0.179582032763831	0.377795758793812	0.010850642194386	0.011453455649629	0
P328	NA	12	12	2.75	f	0.113317270021543	0.115780688935055	0.063808788234852	0.041078097996927	0	0	0
P329	NA	8	8	0.583333333333333	m	0.671444742892604	0.494460990057604	0.052230540380387	0.452957082316245	0.15914536391698	0.095880495485353	0.043092728944043
P330	NA	8	7	1.75	m	0	0	0	0	0	0	0
P331	NA	12	9	2.58333333333333	m	0.338827924274465	0.101504465102915	0.036854066591213	0.052781289529326	0.225563250438729	0.23966095359115	0
P332	NA	10	9	66	m	0.674839814495711	0.287159969654064	0.179004045462871	0.10149231460737	0.36976224070691	0.151207746544096	0.195440848083828
P333	NA	6	6	68	m	0.179943171625726	0	0	0	0.188122406699623	0.206934647369585	0
P334	NA	12	12	2.5	f	0.711226918751987	0.421133489668102	0.378921823645576	0.041616687671127	0.272936012898939	0.285342195303437	0
P335	NA	12	1	16.1666666666667	m
P336	NA	12	8	4.75	m	0	0	0	0	0	0	0
P337	NA	12	10	13.5	f	0.938532890877765	0.410079652040379	0	0.432861854931511	0.511194374723699	0.282152891079908	0.214650810604379
P338	NA	12	11	10.8333333333333	f	0.220152663406015	0.122410302041083	0.065977573133802	0.031276622004668	0.074985794330982	0.039411203082918	0.029398211970799
P339	NA	12	11	13.5833333333333	f	0.471124718143416	0.025212201681155	0.026472811765213	0	0.451859799952094	0.474452789949699	0
P340	NA	12	11	5	f	0.249258938886574	0.006666373297299	0.006999691962164	0	0.241860928932133	0.25395397537874	0
P341	NA	12	10	10.25	m	0	0	0	0	0	0	0
P342	NA	12	11	10	f	0.048025547575378	0.005206389875718	0	0.005466709369504	0.038756233242404	0.040694044904524	0
P343	NA	12	12	1.25	f	0.213622718063511	0.094998896044546	0.034593133193078	0.038500716356166	0.097191876835834	0.101609689419281	0
P344	NA	12	12	11	f	0	0	0	0	0	0	0
P345	NA	12	11	10.3333333333333	f	0.254683866586716	0.220829320656069	0.028757475319158	0.174355836050557	0.033408790431438	0.03507922995301	0
P346	NA	12	11	57.1666666666667	f	0.008673702572394	0.008880219300308	0	0.009324230265324	0	0	0
P347	NA	12	9	2.83333333333333	f	0.716342050812219	0.087850621714726	0.055257795074247	0.02662575184494	0.624500781796734	0.661226729798162	0
P348	NA	12	10	62	m	0.091041553647601	0.088372631884521	0.039629710500831	0.039223789515813	0.002532376061114	0.002673063620065	0
P349	NA	12	6	13.6666666666667	m	0.025057010951385	0	0	0	0.026195965994629	0.028815562594092	0
P350	NA	12	11	5.75	f	0.060553530540331	0.025596960281855	0.001709063816262	0.023458680663424	0.02760933123601	0.02898979779781	0
P351	NA	12	11	15.4166666666667	m	0.399790432854585	0.186715730422099	0.093436371570189	0.072066483379117	0.189123912689567	0.136917752584888	0.030831177869579
P352	NA	8	8	0.416666666666667	m	0.609099937503808	0.629403268753936	0.233176142053642	0.390351047852217	0	0	0
P353	NA	12	11	1.33333333333333	f	0	0	0	0	0	0	0
P354	NA	12	12	3.33333333333333	f	1	1	0.506434974964548	0.771030730049707	0.251022448553758	0.262432559851656	0
P355	NA	12	9	9.5	f	0.056265620597858	0	0	0	0.057920491791913	0.061540522528907	0
P356	NA	11	11	4.5	f	0.432156981446614	0.341943170650983	0.27656671854693	0.062569406071505	0.082348046487809	0.0864654488122	0
P357	NA	12	6	17.5833333333333	m	0.819939897146986	0.174502174151414	0.071905526588933	0.060023432488811	0.623134190101441	0.150333448683999	0.444164704996669
P358	NA	8	8	1.25	f	1	1	0.748879159698036	0.452107576766541	0.000423767980597	0.000454037122068	0
P359	NA	12	6	6.83333333333333	f	0.158205610909916	0.144991298998457	0	0.159490428898303	0.010202738021864	0.01122301182405	0
P360	NA	12	9	8.75	f	0.05835525109035	0.060071582004772	0.02336846992293	0.028900448699465	0	0	0
P361	NA	12	12	4.16666666666667	m	0.002935230957902	0.002999040326552	0.003135360341395	0	0	0	0
P362	NA	12	12	2.83333333333333	f	1	1	0.522933399695164	0.622523819842655	0.050716261426249	0.053021546036533	0
P363	NA	13	10	9	m	0.536295507315722	0.036684085095906	0.012770539456098	0.019275298538322	0.50533428954388	0.469388998272461	0.032009709234151
P364	NA	12	10	6.91666666666667	f	0.074292654008317	0	0	0	0.076247723850641	0.08048370850901	0
P365	NA	12	11	5.83333333333333	f	0.633598499611437	0.622316524709444	0.404156933473941	0.210732507471056	0.018445168987262	0.019367427436625	0
P366	NA	12	8	10	m	0.179199319709941	0.185172630366939	0.168308090264945	0.015045578278388	0	0	0
P367	NA	8	6	87	f	0.513582584040981	0.036400553700775	0	0.040040609070852	0.464126139550385	0.510538753505423	0
P368	NA	8	8	1.5	m	0.530956026410809	0.528871917882114	0.136975544850742	0.380171008486986	0.014815364519029	0.015873604841817	0
P369	NA	12	11	75	f	1	0.979788483295056	0.507851196306174	0.478974622906399	0.031368985353978	0.032937434621677	0
P370	NA	12	10	82	f	0.540181197228234	0.009806299434368	0.010351093847389	0	0.534783893023398	0.564494109302476	0
P371	NA	8	8	0.333333333333333	m	0.551558646440964	0.55926838682303	0.057624153675614	0.499511121576259	0.005337773916317	0.005719043481768	0
P372	NA	8	8	0.25	f	0.745856150333127	0.768771483374749	0	0.791786795562501	0.000973269318075	0.00104278855508	0
P373	NA	6	5	2.25	f	1	0.857217484011931	0.408930653763987	0.482420166780095	0.211028603222243	0.237407178625023	0
P374	NA	10	10	66	m	0.928379395796415	0.733022793478767	0.426835454542662	0.304163570599401	0.177735475790196	0.119013143725324	0.034298262582164
P375	NA	8	8	0.083333333333333	f	0.020771189416166	0.021463562396705	0.006667358864019	0.009661956268431	0	0	0
P376	NA	12	5	9.5	f	0.145926449778887	0.005660569606829	0.006368140807683	0	0.142712335552944	0.160551377497062	0
P377	NA	8	7	66	f	1	1	0.606322093433208	0.507653842837307	0.057949624734182	0.062778760128697	0
P378	NA	12	10	2.33333333333333	m	0.727762152566166	0.506778262430276	0.019282892899168	0.504654049986968	0.199611689719742	0.12810523805763	0.041297994989938
P379	NA	8	8	0.25	m	1	1	0.791453772832399	0.378114531518447	0.120592613174667	0.129206371258572	0
P380	NA	8	8	0.416666666666667	m	0.663900539586003	0.686030557572203	0.310067115603823	0.37040293844676	0	0	0
P381	NA	12	11	17.5	f	0.19642210570138	0.004510106410641	0.004735611731173	0	0.193441179595093	0.203113238574847	0
P382	NA	12	12	6.5	f	0.007572559790335	0.007737180655342	0	0.008088870685131	0	0	0
P383	NA	8	8	2	f	1	0.723043718170078	0.256506069033103	0.476031505499782	0.271954300684206	0.291379607875935	0
P384	NA	12	8	0.083333333333333	m	0.669725548246323	0.692049733187867	0	0.741481856987001	0	0	0
P385	NA	10	10	80	f	0.456971567359864	0	0	0	0.468997134921965	0.495052531306519	0
P386	NA	12	12	1.16666666666667	f	1	1	0.38770365915768	0.657158194476529	0.302624344210549	0.261897392768075	0.027241301726022
P387	NA	8	8	0.416666666666667	f	0.444154167316042	0.457241772135857	0.188894052821099	0.259278442864086	0.00085876704536	0.0009201075486	0
P388	NA	12	9	16	m	0.000935810246937	0	0	0	0.000963334077729	0.001023542457587	0
P389	NA	8	7	0.25	m	0.019482354057012	0.00798639863184	0.008651931851159	0	0.006122638367529	0.00663285823149	0
P390	NA	12	12	16.5	m	0.124081441708269	0.005125632558106	0.005358615856202	0	0.116527599237888	0.121824308294156	0
P391	NA	12	12	1.66666666666667	m	0.063247080105467	0.037522908538671	0	0.039228495290429	0.018456235782549	0.019295155590847	0
P392	NA	12	12	59	f	1	1	0.312759230770027	0.872816789678273	0.068312615885127	0.071417734788996	0
P393	NA	12	12	23.3333333333333	m	0.349767208717347	0	0	0	0.357370843689463	0.373614972948075	0
P394	NA	12	12	15.4166666666667	m	0.188047527338537	0.090385728352035	0.029888168726445	0.05324966645522	0.078217626378907	0.081772973032494	0
P395	NA	10	6	67	m	0.619727990371509	0.365090111823159	0.082301589328898	0.272766256046336	0.215513119383804	0.103971522569263	0.066546454376461
P396	NA	12	12	3.16666666666667	f	1	1	0.385549437541302	0.644574225354311	0.88701282637738	0.546716562559991	0.343388811959816
P397	NA	12	10	7.75	f	0.434791152716191	0.446233025156091	0.021071162210563	0.428881424354748	0	0	0
P398	NA	4	2	0.75	f
P399	NA	8	7	0.583333333333333	m	0.773754232059253	0.652995633837652	0.044729632400251	0.647676984168976	0.110523776079325	0.119734090752602	0
P400	NA	11	8	1	m	0.65006820129649	0.671737141339706	0.005914064720697	0.702479884738767	0	0	0
P401	NA	11	8	7	m	1	0.794684046842531	0	0.821458387361435	0.399356596568538	0	0.427882067752005
P402	NA	8	8	1.25	f	0.918418823537527	0.455913168769261	0.074797905225516	0.379567673045597	0.444148836716877	0.463001749437481	0
P403	NA	10	10	0.25	f	0.257694248862205	0.251593507565904	0.191122613231499	0.054305455413581	0.007996379978337	0.008440623310467	0
P404	NA	12	10	1.58333333333333	f	0.318424969170798	0.302120853294075	0.21983040229002	0.061802893157173	0.015705441293086	0.016577965809368	0
P405	NA	10	10	71	f	0.234375509822699	0.162516772990416	0	0.171545482600995	0.053861031368454	0.056853310888924	0
P406	NA	10	5	10.4166666666667	m	0.166483453953903	0.172288115182394	0	0.193824129580194	0.001722209773363	0.001937485995033	0
P407	NA	8	8	88	f	0.094288586712823	0.003718380034985	0.003983978608912	0	0.089994779533281	0.096422978071373	0
P408	NA	10	4	13.5	m	1	1	0.63216413944375	0.796084964356481	0.133866009534859	0	0.156177011124002
P409	NA	13	7	17.5833333333333	m	1	1	0.282235696758478	0.747680747399731	0.923491481951499	0.386456117586278	0.539822896337101
P410	NA	12	9	11.8333333333333	f	0.725679154026492	0.406195852166004	0.344835453280069	0.066241636234624	0.304091068998139	0.323096760810522	0
P411	NA	10	10	4.33333333333333	m	0.020863955747818	0.012375506404171	0.008292088178897	0.00238547317942	0.004518750405347	0.004769792094533	0
P412	NA	12	8	47	m	0.026267682722032	0.014996871056526	0	0.016068076131993	0.006073200544787	0.0065070005837	0
P413	NA	10	10	0.583333333333333	m	0.40404426869711	0.412879025606801	0.048046241905017	0.368873163593573	0.000898993501695	0.000948937585123	0
P414	NA	9	9	68	f	0.260491694695602	0.017893383296133	0.014013585471452	0.002499067140344	0.237070574917384	0.251887485849721	0
P415	NA	12	10	9.83333333333333	f	0.18471367453515	0.058688189791909	0.030414113401709	0.024027991550446	0.114970942631302	0.121358217221929	0
P416	NA	12	7	3	m	0.26636027224624	0.269704091487364	0.126680648455412	0.116488256641127	0.003450403307251	0.003737936916188	0
P417	NA	8	8	0.666666666666667	m	0.361604251678398	0.373657726734345	0.010446710826001	0.379454142706225	0	0	0
P418	NA	12	12	10	m	0.579972162626223	0.005185342563382	0.005421039952626	0	0.582209567991335	0.608673639263668	0
P419	NA	12	12	8.08333333333333	m	0.026728187568589	0.004707624873985	0	0.004921607822803	0.017893985376457	0.018707348348114	0
P420	NA	12	12	11.9166666666667	m	0.094027072389665	0.002171397467553	0	0.002270097352441	0.09172834424564	0.095897814438623	0
P421	NA	10	5	60	m	0	0	0	0	0	0	0
P422	NA	12	11	10	m	0.077270998533455	0.079110784212823	0.030037040019918	0.044205393281463	0	0	0
P423	NA	8	5	87	f	0.591955949424133	0.019550415212274	0	0.021994217113808	0.585741560634259	0.637304955475289	0
P424	NA	12	8	3.33333333333333	m	0.438952861857271	0.292018470640409	0.092513457604799	0.200045856531123	0.122363504239957	0.047472180621034	0.041815786960889
P425	NA	8	8	0.666666666666667	m	0.557904917667261	0.338343875924137	0.019632966343899	0.335861094239316	0.191907084396593	0.205614733282064	0
P426	NA	8	6	1.08333333333333	f	0.683031115060929	0.569384050426049	0.189248043596012	0.374863575044223	0.105442615261942	0.115986876788136	0
P427	NA	12	10	4.25	f	0.086566852126898	0.083284142636299	0	0.087911039449427	0.002780392273285	0.00293485851069	0
P428	NA	12	5	9.83333333333333	f	0.16033114110802	0.067863583205697	0.041697533175338	0.017324498965536	0.067217302274762	0.075619465059107	0
P429	NA	11	10	9.5	f	0.18604324455265	0	0	0	0.190939119409298	0.20154684826537	0
P430	NA	8	8	0.916666666666667	m	0.730610776554481	0.727529449338674	0.696883829059796	0.019249571216167	0.020441672997567	0.021901792497393	0
P431	NA	12	12	10.6666666666667	f	0.532090802263235	0.227260851363526	0.140770750182561	0.076403041829822	0.284387596983437	0.29731430593723	0
P432	NA	12	12	10.4166666666667	f	0.256377262818372	0.261950681575294	0.10181377585531	0.144579579600326	0	0	0
P433	NA	12	10	70	m	0.102955228822706	0.05800755745271	0.009761351794064	0.041707495945288	0.03485693914088	0.036793435759818	0
P434	NA	8	7	0.166666666666667	m	0.155906355514618	0.161902753803642	0.032818280542671	0.131549285761607	0	0	0
P435	NA	12	12	4.75	m	0.570334738652269	0.412112421371542	0.113636567308663	0.298412071540562	0.137567667219704	0.143820743002418	0
P436	NA	8	4	92	m	0.148504264841106	0	0	0	0.159111712329756	0.185630331051383	0
P437	NA	8	4	0.166666666666667	f	0.414716325634675	0.177399158370266	0	0.20696568476531	0.183335611754014	0.21389154704635	0
P438	NA	12	9	4	f	0.029345237309064	0.030208332524036	0.032096353306788	0	0	0	0
P439	NA	8	8	1.41666666666667	m	0.044292422506759	0.01284190095876	0.013759179598671	0	0.026745461160733	0.028655851243643	0
P440	NA	10	10	45	f	1	0.362944773113641	0.239572489167524	0.123583418460256	0.881000052195243	0.123114789481328	0.768221471795133
P441	NA	8	5	1.25	m	0.609139764794018	0.17453737051962	0.12668788193561	0.034833329949481	0.399242936829051	0.449148303932683	0
P442	NA	8	8	1.5	f	0.104077071038805	0.107546306740098	0.036694626588914	0.06580548924672	0	0	0
P443	NA	12	12	10.8333333333333	f	0.078513120410099	0.080219927375536	0	0.083866287710788	0	0	0
P444	NA	5	4	1.41666666666667	m	0.669131079734928	0.462014262929117	0.233404294262368	0.234687027319032	0.194093864580974	0.226442842011136	0
P445	NA	12	12	5.16666666666667	m	0.450453523213952	0.047375039938596	0.049528450844896	0	0.393420895039344	0.411303662995678	0
P446	NA	12	12	68	m	0.288857816723741	0.153119450487076	0	0.160079425509215	0.115192954421363	0.120428997804152	0
P447	NA	12	11	3.33333333333333	f	0.809246109748737	0.723698387185739	0.348790137539638	0.379855625940011	0.077173397410069	0.081032067280572	0
P448	NA	8	7	0.416666666666667	m	0.48077004977875	0.499261205539471	0.071544469776419	0.451792140270147	0	0	0
P449	NA	12	4	0.5	f	0.040752787671025	0.043663701076098	0	0.050940984588782	0	0	0
P450	NA	12	10	0.166666666666667	m	1	0.641352008911068	0.538976216606488	0.118805320272032	0.737535570389794	0.646396536344344	0.097897778756876
P451	NA	12	12	24.0833333333333	m	0.026379709606514	0	0	0	0.026953181554482	0.028178326170595	0
P452	NA	11	11	8.08333333333333	m	0.05962464785924	0.05135464535087	0.028852166013513	0.01253510580245	0.005879231233997	0.006173192795697	0
P453	NA	12	6	0.083333333333333	m	0.736699722657437	0.700786876684065	0.538517018390772	0.155830892444595	0.034699598501628	0.038169558351791	0
P454	NA	10	9	77	f	1	0.940141054506449	0.37156348621001	0.575404457764053	0.154718562990139	0.024901568481026	0.123662243187289
P455	NA	12	8	16.9166666666667	f	0.162337395780328	0.006200474904649	0.006643365969267	0	0.155347692497041	0.166443956246829	0
P456	NA	8	6	1.66666666666667	m	0.524541910608145	0.295630949495229	0.005743634515161	0.313706775414429	0.200383534520724	0.220421887972796	0
P457	NA	12	8	8	f	0.006000946721633	0	0	0	0.006200978279021	0.006643905298951	0
P458	NA	12	6	7.75	f	0.027344172748692	0.028587089691814	0.031445798660995	0	0	0	0
P459	NA	10	8	7.58333333333333	m	0.054802413098983	0.039051524397321	0.041840918997129	0	0.008788817902481	0.009416590609801	0
P460	NA	12	7	9.66666666666667	m	0.579636321209185	0.601930025871076	0.062094477230686	0.522091246362638	0	0	0
P461	NA	8	8	1.33333333333333	m	0.275377255529486	0.194294223998839	0	0.208172382855899	0.051394506407909	0.055065542579903	0
P462	NA	12	12	14	m	0.035989737633875	0	0	0	0.036772123234612	0.03844358338164	0
P463	NA	8	4	0.25	m	0.289131484728139	0.309783733637291	0.361414355910173	0	0	0	0
P464	NA	10	10	9.08333333333333	f	0	0	0	0	0	0	0
P465	NA	8	8	0.666666666666667	m	0.131695540192692	0.118645457535594	0.086847486374416	0.023663462012838	0.008719966998427	0.009342821784029	0
P466	NA	12	11	15.4166666666667	m	0.183120502216612	0.101889566527003	0.031096347237254	0.044791350378846	0.05189838430036	0.054493303515378	0
P467	NA	10	7	66	m	0	0	0	0	0	0	0
P468	NA	8	7	66	m	0.072825742763526	0.048422816802814	0.005924639241598	0.040608773053187	0.013601958033501	0.014735454536292	0
P469	NA	12	12	5.91666666666667	f	0.490825609992826	0.043101092148482	0.024553533439008	0.010253349630839	0.447580892640027	0.403625337331915	0.032150070668602
P470	NA	12	12	5.91666666666667	m	0.321042379851012	0.144744734640805	0.11353728256727	0.018893379096786	0.162671917646643	0.170066095721491	0
P471	NA	12	10	69	m	0.543506057753261	0.492269811665105	0.348996628125555	0.136614580202687	0.049113589364683	0.051842122107165	0
P472	NA	4	4	3.25	f	1	0.815974407109768	0.829271706904886	0	0.457538599629091	0.474887231289904	0
P473	NA	12	10	81	m	0.371170857011761	0.277173369895966	0.271049621315866	0.010761134564938	0.073439691386451	0.077519674241254	0
P474	NA	12	12	7	m	0.170076899290998	0.094793189949624	0.07310213552444	0.018397352157811	0.053105287197062	0.055519163887838	0
P475	NA	8	8	70	m	0.849586947711918	0.398863500079388	0.147261773255148	0.234227922702728	0.431550451561021	0.246340464647269	0.159290075174891
P476	NA	12	10	10.5	f	0.551467101002021	0.181427073650799	0.191506355520288	0	0.349089007338602	0.368482841079635	0
P477	NA	8	7	0.083333333333333	f	0.431319190351218	0.411159387638681	0.278192882927907	0.128536603408833	0.026073454508797	0.02824624238453	0
P478	NA	8	8	5.5	f	0.389575943937165	0.393583172797578	0.277981553216162	0.116902313093761	0.004489317968746	0.004809983537942	0
P479	NA	12	7	68	f	0.016641756715889	0	0	0	0.017281824281885	0.018721976305375	0
P480	NA	8	8	1.5	m	0.250251134375805	0.091582428078706	0.014335208744568	0.069453612595193	0.145484225326955	0.155875955707452	0
P481	NA	6	5	4	f	0	0	0	0	0	0	0
P482	NA	12	11	17.4166666666667	m	0.037024607871304	0	0	0	0.037906146153954	0.039801453461652	0
P483	NA	12	11	5.33333333333333	f	0.026278257488699	0.018963278370445	0.005403270988337	0.010315442897237	0.003970325957802	0.004168842255692	0
P484	NA	8	7	0.333333333333333	f	0.545569803557519	0.566553257540501	0.310016360964501	0.248117627294748	0	0	0
P485	NA	12	10	4.08333333333333	m	0	0	0	0	0	0	0
P486	NA	12	5	10.5	f	0.151245250798837	0	0	0	0.159647764732105	0.05185267634371	0.075898382636199
P487	NA	12	11	3.25	m	0.218779861968981	0.19271370469151	0.012286999291363	0.181580511757682	0.015637600805033	0.016419480845285	0
P488	NA	12	11	9.08333333333333	f	0.02381854705214	0.016290453167318	0.002275061468773	0.012554852888137	0.004047601073984	0.004249981127683	0
P489	NA	12	10	17.4166666666667	f	0.383470600822794	0.126277874203494	0.018480098900193	0.096333113858857	0.235463974660106	0.050850347314828	0.178646677232505
P490	NA	8	8	0.166666666666667	m	0.103862242164338	0.10732431690315	0.103085061356615	0.005952639091237	0	0	0
P491	NA	12	12	7.16666666666667	f	0.237661392117132	0.04855172373263	0.009068426833573	0.032621766598787	0.184869222391705	0.131194983128764	0.031038692867646
P492	NA	12	12	5	m	0.127595740139777	0.039863829889284	0	0.041675822156978	0.082682563988106	0.086440862351202	0
P493	NA	11	5	0.166666666666667	m	0.812984500008383	0.858150305564404	0.303549150201938	0.557749601621226	0	0	0
P494	NA	12	9	68	f	0.144990284624835	0	0	0	0.14925470476086	0.158583123808413	0
P495	NA	12	11	14.75	m	0.570683266719274	0	0	0	0.584270963545923	0.613484511723219	0
P496	NA	12	8	0.833333333333333	m	0.153735256823213	0.158859765383987	0	0.170206891482843	0	0	0
P497	NA	8	8	69	m	0.402720340480148	0.007125503360788	0	0.007634467886559	0.404759568820807	0.433670966593721	0
P498	NA	9	9	2	f	0.419121922021506	0.395180214835931	0.001193848745377	0.417491280772422	0.029032372757903	0.030846896055272	0
P499	NA	12	11	7.5	m	0.027014247696016	0.009246603476933	0	0.00970893365078	0.010810681349502	0.011351215416977	0
P500	NA	12	8	65	m	0.181807940495474	0	0	0	0.187868205178657	0.201287362691418	0
P501	NA	12	9	12.1666666666667	m	0.333209224174203	0.273692954579766	0.016199967439533	0.261451524835572	0.04420723505722	0.046970187248297	0
P502	NA	8	1	1.5	m
P503	NA	8	7	0.666666666666667	m	1	0.661308890593578	0.030408018549083	0.655601927711544	0.593975155613275	0.429258460798568	0.156674441469701
P504	NA	8	3	83	m
P505	NA	8	7	1.91666666666667	m	0.249455941441046	0.002321571341976	0	0.002515035620474	0.254407258043288	0.275607862880228	0
P506	NA	12	12	4	f	0.197443171448389	0.201735414305963	0.112590063906747	0.077609234761215	0	0	0
P507	NA	8	8	0.666666666666667	f	0.13907321430235	0.138108700724818	0.108163723288983	0.022605301973722	0.002800143693805	0.003000153957649	0
P508	NA	12	9	16.9166666666667	f	0.238464913945318	0	0	0	0.245478587884886	0.260820999627691	0
P509	NA	12	4	3.58333333333333	m	0	0	0	0	0	0	0
P510	NA	10	8	2.5	m	0.574506481994931	0.451056825555621	0.061556943519887	0.361495684490331	0.10663963796222	0.114256754959521	0
P511	NA	8	8	1.25	f	1	0.759981117350932	0.237848188594523	0.512599189233455	0.653592596159101	0.2914191326374	0.35319797125525
P512	NA	8	4	0.083333333333333	m	0	0	0	0	0	0	0
P513	NA	8	7	0.166666666666667	m	1	1	0.692522184177467	0.629736162278914	0.145916947055545	0.158076692643507	0
P514	NA	12	11	26.0833333333333	m	0.144695641606113	0.019822776515161	0.010781039741411	0.005081090866261	0.123478865256564	0.129652808519392	0
P515	NA	8	7	0.166666666666667	m	1	1	0.826698837880586	0.612784361099526	0.014545046395323	0.015757133594933	0
P516	NA	8	8	0.583333333333333	m	0.948166627112271	0.891625394543082	0.157222176163441	0.726091710210785	0.053184246606125	0.056983121363706	0
P517	NA	12	12	4.58333333333333	f	0.105806086904534	0.108106219228545	0.062748984671298	0.040883994290833	0	0	0
P518	NA	10	10	1.41666666666667	m	0.313522396856024	0.19227305327489	0.009721456604289	0.186026188748182	0.09678513243361	0.035752000908373	0.039090263990635
P519	NA	8	8	0.416666666666667	f	0.905603887015839	0.141816188674868	0.130049227523102	0.014853863336923	0.757330956203718	0.795079170936923	0
P520	NA	12	10	17.25	f	1	0.190311720962099	0.028378050266199	0.14953717348449	0.963784521904058	0.098867107107071	0.879784415289659
P521	NA	12	10	3.08333333333333	f	0	0	0	0	0	0	0
P522	NA	4	4	15	m	1	0.892629362815538	0.619061309345385	0.217909182668805	1	0.957732026473196	0.101349261179655
P523	NA	8	7	0.5	m	0.200587578653365	0.201381872014826	0.036278262986069	0.171494525949858	0.003460306754911	0.003748665651154	0
P524	NA	6	5	5	f	0	0	0	0	0	0	0
P525	NA	6	6	3	m	0.019233846751338	0.017430859137807	0	0.019173945051588	0.001338626687478	0.001472489356225	0
P526	NA	8	6	0.25	f	0.63350666686993	0.516947102928386	0.188934223171873	0.339499775576851	0.098078153866838	0.107885969253522	0
P527	NA	12	10	7.5	m	0.030242098560983	0.012560095920071	0	0.013257879026741	0.009238923669943	0.009752197207162	0
P528	NA	8	6	81	f	0.744929519779107	0	0	0	0.778789952496339	0.856668947745973	0
P529	NA	12	12	4	f	0.021245360213065	0.021707215869871	0	0.02269390750032	0	0	0
P530	NA	8	6	0.666666666666667	m	0.236090712391648	0.230797501726217	0.048043138383416	0.183647672086957	0.008012303341617	0.008813533675778	0
P531	NA	8	8	0.25	m	0.270803357764375	0.259542656714398	0.217250390856594	0.042244965601605	0.014781081866006	0.015836873427864	0
P532	NA	11	10	80	m	0.037891254603207	0.002116131050847	0	0.002233693887005	0.034656130780545	0.036581471379464	0
P533	NA	8	7	90	m	1	0.743284445364697	0.345116071536745	0.39014216140616	0.346782937332567	0.346229546740128	0.014725984351743
P534	NA	13	8	17	m	0.826144035241292	0.304519565832171	0.089936933646334	0.213957722923593	0.485154302577646	0.220840850422797	0.222371041287148
P535	NA	12	12	2.5	m	0.400710955203934	0.081952269350014	0.085677372502287	0	0.30168760297588	0.31540067583842	0
P536	NA	8	6	1.75	m	1	0.849575465808956	0.31210468825254	0.552796384732937	0.548086798692485	0.465788304773503	0.060555581673095
P537	NA	12	12	9	m	0.020155750061168	0.020593918540758	0.006164631265124	0.009200743216908	0	0	0
P538	NA	12	8	13.5	m	1	1	0.318902763016906	0.945394062464231	0.104518953452338	0.039281754444733	0.060003519386333
P539	NA	12	9	17	f	0.19883979542527	0.204688024702484	0.13115104307126	0.053134543148264	0	0	0
P540	NA	12	12	12.75	m	0.084936460779537	0	0	0	0.086782905579092	0.090727583105414	0
P541	NA	12	9	65	m	0.024196173019273	0	0	0	0.024907825166899	0.02646456423983	0
P542	NA	12	9	63	m	0.126621579840642	0.130345743953602	0	0.138492352950703	0	0	0
P543	NA	10	9	80	f	0.129195774215618	0.000963149908794	0.001023346778094	0	0.131069350110253	0.139261184492144	0
P544	NA	8	7	0.25	m	0.399992177825826	0.415376492357588	0.408740472526008	0.028019946486057	0	0	0
P545	NA	12	10	9.91666666666667	m	0.510054846347356	0.047781408332951	0.006794053757524	0.036847823503066	0.457306597104696	0.25302731276636	0.187288048949488
P546	NA	8	6	1.75	m	0.265937972472359	0	0	0	0.278026062130194	0.305828668343213	0
P547	NA	6	5	5	m	0.066328375619743	0.066624222572384	0	0.074952250393932	0.001694531402005	0.001906347827256	0
P548	NA	12	6	69	f	0.531484418249055	0.463961204535115	0.115320293235259	0.337393636998084	0.05067318497793	0.055740503475723	0
P549	NA	8	8	0.25	f	0.165871675723599	0.171400731581053	0.062270961819808	0.100389276394871	0	0	0
P550	NA	12	10	1.25	m	0.632345455402624	0.619235261196757	0.418611792989983	0.193740228455107	0.014875432042442	0.015701844933689	0
P551	NA	12	12	0.833333333333333	m	0.052703909067602	0	0	0	0.053849646221246	0.056297357413121	0
P552	NA	12	11	4.33333333333333	f	1	1	0.060237085870291	0.959710819571811	0.919779148369572	0.015033253106219	0.901611280934827
P553	NA	8	8	0.25	f	0.536352657333084	0.531889947605384	0.228126830672022	0.306858093969971	0.015839704945197	0.016971112441282	0
P554	NA	8	8	0.333333333333333	m	1	1	0.232609955409257	0.77527032521937	0.02868316397975	0.030731961406875	0
P555	NA	8	8	1.16666666666667	f	0.940298242829261	0.929963976264908	0.468126579090875	0.46713079319553	0.01535971097673	0.016456833189354	0
P556	NA	12	11	82	f	0.33266344130397	0	0	0	0.340583999430255	0.357613199401768	0
P557	NA	12	12	72	f	0.848922561973637	0.02624541056848	0.008771543812235	0.009895296151667	0.831666923824729	0.852910700148436	0
P558	NA	12	12	7	m	0.576701934360248	0.585938949315632	0.417957473636878	0.160910497694921	0.002311252663266	0.002416309602505	0
P559	NA	8	4	0.083333333333333	f	0.575033982968525	0.600019101187897	0.466712848848333	0.13154780724479	0.008044368853475	0.009385096995721	0
P560	NA	8	8	0.666666666666667	f	1	0.894677886096637	0.362485073541734	0.539106249801003	0.552819579558309	0.319544427710071	0.230960801653505
P561	NA	12	8	10.6666666666667	f	0.131981694108661	0.010708853638833	0.011473771755892	0	0.117359505676009	0.125742327510009	0
P562	NA	12	12	63	m	0.295084034670806	0.004043184925217	0.004226966058181	0	0.295401316731513	0.308828649310218	0
P563	NA	8	7	66	m	0.038183808506668	0	0	0	0.039652416526155	0.042956784570002	0
P564	NA	12	12	52	f	0.07361263351145	0.006174057399537	0.006454696372243	0	0.062864793353929	0.065722283960926	0
P565	NA	10	7	85	f	0.287105302825837	0.288204684682923	0.174418032186191	0.088175362055688	0.004971564895031	0.005385861969617	0
P566	NA	8	7	71	f	0.277702777588613	0.12572731079951	0	0.136204586699469	0.118528282265478	0.128405639120935	0
P567	NA	12	12	6	f	0.065032784726014	0.042836468846422	0.005073493885762	0.034636593295189	0.011805036034644	0.012341628581673	0
P568	NA	12	12	15.6666666666667	f	0.137948801095401	0	0	0	0.140947688075735	0.147354401170087	0
P569	NA	12	12	6.08333333333333	m	0.142873410167083	0.050492675312958	0	0.052787796918092	0.074843872903953	0.07824586712686	0
P570	NA	12	12	11.6666666666667	m	0.065799689552331	0.058412681972498	0.048391127188744	0.006338338345797	0.00440871780679	0.004609114070735	0
P571	NA	12	12	1.33333333333333	m	1	0.861159309747978	0.583268691039151	0.274616898766621	0.489846513830439	0.265425265380088	0.21567952440482
P572	NA	12	10	0.333333333333333	m	0.336434493987787	0.335901990038428	0.127862712475442	0.1946546155335	0.004693021632414	0.004953745056437	0
P573	NA	12	9	7.75	f	0.008550231014511	0.008801708397291	0.009351815172122	0	0	0	0
P574	NA	12	11	3.58333333333333	f	0.002943328005379	0.003013407243603	0.003164077605783	0	0	0	0
P575	NA	12	12	4.25	f	0.314263370910093	0.003273825195196	0	0.003422635431341	0.31454753293079	0.328845148064007	0
P576	NA	7	7	0.083333333333333	m	1	1	0.820734468529345	0.539235508264194	0.029503839714285	0.031962493023809	0
P577	NA	12	9	10	m	0.734811172833633	0.218076169215408	0.231705929791371	0	0.495287148744775	0.376613442298842	0.111627918698426
P578	NA	12	8	4	f	0.032624612704442	0	0	0	0.03371209979459	0.036120106922775	0
P579	NA	12	11	10.8333333333333	f	0.268727749935553	0.034573785409663	0.036302474680147	0	0.226525498010985	0.180088660839339	0.032110010965877
P580	NA	8	8	70	f	1	0.986568513752142	0.362611025745244	0.627154065725333	0.094107248575105	0.041839914206883	0.029494640347508
P581	NA	8	8	0.416666666666667	f	0.212671022648446	0.219760056736728	0.045647331131752	0.170003356042279	0	0	0
P582	NA	12	11	5	m	0.076663388159742	0.058048108308132	0.048249372492611	0.006350570615464	0.011607004677112	0.012187354910967	0
P583	NA	8	7	1.41666666666667	m	1	0.619625291395814	0.021762223129849	0.610356103372381	1	0.697650779852654	0.350300171499962
P584	NA	12	3	0.666666666666667	m
P585	NA	12	9	10.3333333333333	f	0.081947641239292	0	0	0	0.084357865981624	0.089630232605476	0
P586	NA	8	8	1.25	m	1	0.755468782682214	0.162221110615962	0.594800474879596	0.725706109472334	0.4283660858644	0.296477933033425
P587	NA	8	8	91	m	0.368662863791357	0.034278110924442	0.01462520382564	0.014444980093073	0.338341611135915	0.362508869074194	0
P588	NA	12	12	3.58333333333333	f	0.008071885134229	0.008247360898017	0.008622240938836	0	0	0	0
P589	NA	8	5	1.66666666666667	m	1	1	0.340077526345237	0.699859315831818	0.806985829711083	0.505626767251359	0.310448913505511
P590	NA	12	10	11.3333333333333	m	0	0	0	0	0	0	0
P591	NA	12	12	16.6666666666667	f	0.429473696306508	0.00215088311396	0	0.002248650528231	0.434508314780903	0.332093641253536	0.089119063341495
P592	NA	9	6	0.166666666666667	m	1	1	0.511348289343308	0.596954074616357	0.057791746348962	0.063570920983859	0
P593	NA	10	10	1.25	f	0.844941575474624	0.316066930366192	0.09664795146916	0.20390782365703	0.518183221996675	0.546971178774268	0
P594	NA	9	6	66	m	1	0.973586792848586	0.510393557448934	0.471189576703391	0.302499952503502	0.332749947753852	0
P595	NA	12	11	4	m	0.267603483514628	0.251728839185171	0.022528892595439	0.219257495953551	0.011123077920855	0.011679231816898	0
P596	NA	8	7	1	m	1	0.64601676573747	0.110089720222641	0.554622794426397	0.381982401874846	0.300347824872047	0.056733221912852
P597	NA	12	11	0.75	f	1	0.688798018393205	0.326693124175112	0.361197366387482	0.335689698362419	0.225116310935889	0.095856071736746
P598	NA	12	12	10.8333333333333	f	0.083045711028773	0.084851052572877	0	0.088707918598917	0	0	0
P599	NA	12	12	69	m	0.624369851478557	0.025598518741724	0	0.026762087775439	0.586746071635947	0.490936506354235	0.090969588414712
P600	NA	8	8	91	m	1	0.760791185946202	0.009377670695968	0.776673702263076	0.484048091789225	0.086901652320031	0.392022422783692
P601	NA	12	10	13	f	0.829955350132627	0	0	0	0.851796280399275	0.866112830171632	0
P602	NA	12	7	0.416666666666667	m	0.369688762687067	0.383907561251954	0.280647029444246	0.100280891589853	0	0	0
P603	NA	12	12	9.08333333333333	m	0.091153208711215	0.093134800204938	0.027080264912752	0.062061419454297	0	0	0
P604	NA	10	10	1.5	f	0.279376479657126	0.17152668643343	0.055154046185251	0.106267930278684	0.091557838131644	0.096644384694513	0
P605	NA	12	12	7	f	0.099598874529018	0.091169345660983	0.043154511886767	0.026079447470313	0.005297360896289	0.005538150027939	0
P606	NA	8	8	0.25	f	1	1	0.979467993615225	0.085166757909436	0	0	0
P607	NA	12	9	2.91666666666667	f	0.576841463806905	0.333690096808867	0.226051439008888	0.101882637187974	0.222874680489718	0.17040078559298	0.033201781213673
P608	NA	8	8	0.25	f	0.733081655528109	0.75751771071238	0	0.763138261613956	0	0	0
P609	NA	8	8	72	m	0.298524793819731	0.023458103315219	0.025133682123449	0	0.26155941364995	0.280242228910661	0
P610	NA	8	8	0.166666666666667	f	0.239369814391198	0.247348808204238	0.027984840613041	0.22418251677754	0	0	0
P611	NA	12	12	4.5	m	1	1	0.138030043554328	0.955271124855172	0.029896031411391	0	0.03125494193009
P612	NA	12	10	5.33333333333333	f	0.332917057356744	0.213889841064984	0.049658929347312	0.146818837957876	0.095411523836203	0.100712164049326	0
P613	NA	10	10	4.5	f	0.324847308364007	0.18927287022385	0.076354634437745	0.097783832241058	0.121994105501487	0.128771555807125	0
P614	NA	12	4	8.5	m	0.052513730956818	0.056264711739448	0.065642163696022	0	0	0	0
P615	NA	12	8	16.1666666666667	m	0	0	0	0	0	0	0
P616	NA	12	10	4.16666666666667	m	0.170039612260226	0.135968263679805	0.076178487333079	0.05435698365563	0.028173073276209	0.029738244013776	0
P617	NA	8	8	1.41666666666667	f	0.355776309742809	0.3015765982671	0.053304684390001	0.240737073589176	0.048082212784499	0.051516656554821	0
P618	NA	8	8	67	m	0.023329672976327	0.010433974995426	0	0.011179258923671	0.008459913520079	0.009064193057228	0
P619	NA	12	11	1.66666666666667	f	0.58802987991146	0.555503379954909	0.2631023559699	0.28973902426502	0.025716950962022	0.027002798510123	0
P620	NA	8	8	87	m	0.126397907867428	0	0	0	0.130611171463009	0.139940540853224	0
P621	NA	10	9	4	m	0.441199914256169	0.336848911781026	0.084807594774158	0.231314918599766	0.084262406475408	0.089528806880121	0
P622	NA	12	11	10.3333333333333	f	0.227093399546323	0.002076849835363	0.002180692327132	0	0.22834668557908	0.239764019858034	0
P623	NA	12	12	10	f	0.036568157643309	0.030047492341421	0.031413287447849	0	0.003657812625328	0.00382407683557	0
P624	NA	9	7	0.166666666666667	m	0.899050950009999	0.883358273295423	0.291538537518593	0.60631719867216	0.031781833788431	0.034430319937467	0
P625	NA	8	7	0.666666666666667	m	0	0	0	0	0	0	0
P626	NA	8	8	0.583333333333333	f	0.695047076648881	0.506432350526813	0.000846067799207	0.518389541419443	0.169003064555231	0.116185532985787	0.045835604416214
P627	NA	12	12	4.16666666666667	m	0.368089543846569	0.098358864147308	0.008973964054056	0.084881793500437	0.251819911691043	0.263266271313363	0
P628	NA	8	8	0.083333333333333	f	0.055940952053552	0.043994799049738	0	0.047137284696148	0.007329268792929	0.007852787992424	0
P629	NA	6	5	63	m	0.018706624984698	0	0	0	0.019745881928293	0.022214117169329	0
P630	NA	4	3	0.25	m
P631	NA	10	5	66	m	0.900391016643817	0.915885889678594	0.633506482660003	0.314501888560914	0.017263425056051	0.019421353188057	0
P632	NA	8	7	2.58333333333333	f	0.026342883546942	0.02735607137567	0.02297803502613	0.00332885448209	0	0	0
P633	NA	12	11	4.41666666666667	m	0	0	0	0	0	0	0
P634	NA	8	8	97	f	0.715046095212076	0	0	0	0.738880965052478	0.791658176841941	0
P635	NA	12	7	6	f	0.17651361789091	0.005901411560332	0	0.006393195857026	0.171499780073744	0.075288179326096	0.055251624543563
P636	NA	12	9	4.08333333333333	m	0.099051779537962	0.101965067171431	0	0.108337883869646	0	0	0
P637	NA	8	6	1.75	m	1	0.829618805121734	0.376405663417809	0.447799394836173	0.372308248018383	0.398626290591308	0
P638	NA	8	8	0.666666666666667	m	0.010734425585965	0.011092239772164	0.011884542613033	0	0	0	0
P639	NA	8	4	1.33333333333333	m	1	1	0.429950230862165	0.609300151599999	0.645886184072254	0.153959708714987	0.524096407996005
P640	NA	12	12	2	f	0.756666402691385	0.575540783760753	0.363273098106396	0.211872238906286	0.169194622089492	0.176885286729923	0
P641	NA	12	12	13.9166666666667	m	0.30380519953356	0.02529440295557	0.010309720013907	0.012990217062513	0.280254403249626	0.292993239760973	0
P642	NA	12	12	17.8333333333333	m	0.034111862277384	0.0027458745847	0.002870687065823	0	0.029361675331406	0.030696296937379	0
P643	NA	12	9	5.16666666666667	m	0.020910722011583	0.021525743247217	0.00855826312365	0.007156419538259	0	0	0
P644	NA	12	9	17	f	0.065231615940991	0.067150192880432	0.071347079935459	0	0	0	0
P645	NA	12	12	3.08333333333333	m	0.839705596258426	0.857960065742304	0.624524312815427	0.241425263306705	0	0	0
P646	NA	12	11	16.6666666666667	f	0.425928937354201	0.005940303931197	0.001734995271484	0.002767328584788	0.427494247564972	0.44886895994322	0
P647	NA	12	12	5.5	f	0.279409616984583	0.257924758993544	0.163252361796171	0.087329411465257	0.019376112517542	0.020256844904703	0
P648	NA	8	8	1.5	f	0.891269068863438	0.843500640764527	0	0.859274725954242	0.038738698530513	0	0.041505748425549
P649	NA	12	11	13.4166666666667	f	0.802947023433534	0	0	0	0.822064809705761	0.835759594100673	0
P650	NA	12	10	2.5	m	0.48040275038725	0.475309742473441	0.1480050029726	0.321608734053673	0.012715424886213	0.013421837379892	0
P651	NA	12	12	7.5	m	0.131412011677799	0.13426879454036	0.029246950650726	0.101466789970669	0	0	0
P652	NA	6	6	85	m	1	0.174223713379886	0.001487138804129	0.188671807109616	0.951327147471956	0.869076025592981	0.058512930007077
P653	NA	7	2	60	m
P654	NA	12	8	9.25	f	0.157286738370299	0.162529629649309	0.087656987541488	0.064059625704633	0	0	0
P655	NA	12	11	10.75	f	0.009406419699657	0.009630382073458	0.010111901177131	0	0	0	0
P656	NA	12	9	7.25	f	0.092534118510565	0.010010691965423	0.010636360213262	0	0.075234326300619	0.079936471694407	0
P657	NA	8	6	67	f	0.427826048032531	0.442892974648127	0.178522634476129	0.227416410448203	0.002189855965668	0.002408841562235	0
P658	NA	12	10	3	f	0.002493817379232	0.00255944415237	0.002701635494169	0	0	0	0
P659	NA	6	6	6	f	0.005525551975643	0.005776713429081	0	0.006354384771989	0	0	0
P660	NA	8	8	1.66666666666667	m	1	1	0.656159195238455	0.623030375180369	0.509802220370619	0.367459774315774	0.131153561302075
P661	NA	10	10	60	m	0.213924117166911	0.002645826761883	0	0.002792817137543	0.214262045673854	0.226165492655735	0
P662	NA	12	12	5.41666666666667	m	0.103376104793063	0.084087045235662	0.030662911850654	0.04821007515825	0.017155307616173	0.017935094325999	0
P663	NA	12	7	72	m	0.061256539222088	0	0	0	0.063612559961399	0.068913606624849	0
P664	NA	12	12	17.4166666666667	m	0.129383068980563	0	0	0	0.132195744393183	0.030891508509139	0.07996048741025
P665	NA	10	2	17.5833333333333	m
P666	NA	8	8	67	m	1	1	0.53080590303332	0.628820966191096	0.04203419494952	0.045036637445914	0
P667	NA	8	8	0.916666666666667	f	0.825735377787153	0.778820986434941	0.007718958554767	0.773681609415311	0.051397895226313	0.055069173456764	0
P668	NA	12	12	13.3333333333333	f	0.244460990837736	0.00418441165155	0.004374612181166	0	0.241406536900674	0.25237956130525	0
P669	NA	8	8	1.83333333333333	f	0.625257398289231	0.433846196822661	0.010241370072664	0.444352470736094	0.184163476433094	0.197318010464029	0
P670	NA	8	7	0.5	f	0.115027599949947	0.102208778049968	0.070324425797632	0.024358273941971	0.008621480179797	0.009339936861446	0
P671	NA	12	12	2.08333333333333	f	0.569595185338693	0.53461765985883	0.216770051738458	0.307133624458103	0.036862260859222	0.038537818171005	0
P672	NA	12	11	3.33333333333333	m	0.76257354925552	0.650316113083839	0.050214599739556	0.609299527483813	0.088962091937139	0.093410196533996	0
P673	NA	6	4	15.25	m	0.352899758055546	0.01372839647182	0	0.016016462550456	0.350650090687303	0.40909177246852	0
P674	NA	12	11	9	m	0	0	0	0	0	0	0
P675	NA	8	5	1.75	m	0.041767058856213	0.00235436644372	0.002648662249185	0	0.039378718127452	0.044301057893384	0
P676	NA	12	12	8.41666666666667	m	0.044984391516512	0.04172792338932	0.026905846197112	0.008359400491316	0.002117194840949	0.002213430970083	0
P677	NA	12	12	3.16666666666667	f	0.232934710290555	0.195557998442162	0.062962325026706	0.125453986017192	0.035397602832185	0.037006584779103	0
P678	NA	12	12	3.33333333333333	f	0.024881669309913	0.021178879131628	0	0.022141555455793	0.002121848016424	0.002218295653534	0
P679	NA	8	8	1	m	0.825115597782438	0.844608966560687	0.371903849191305	0.488091983930183	0.004005242240583	0.004291330972053	0
P680	NA	8	8	69	m	0.31185787491437	0	0	0	0.322253137411515	0.345271218655195	0
P681	NA	12	6	6	f	0.128437135244776	0.134275186846811	0	0.147702705531492	0	0	0
P682	NA	12	8	2.5	m	0.240633245346449	0.175610004766916	0.016179599624595	0.165874116980303	0.036713539575734	0.039335935259715	0
P683	NA	12	12	1.66666666666667	m	1	0.77640926433885	0	0.784917200479176	0.257552836674732	0.269259783796311	0
P684	NA	12	10	6.41666666666667	m	0.598603127404412	0	0	0	0.614355841283475	0.648486721354779	0
P685	NA	8	6	88	m	0.731788347782089	0.387141763349205	0.320826152097125	0.089931330170791	0.319787754465921	0.351766529912513	0
P686	NA	12	3	6.91666666666667	m
P687	NA	12	12	5	m	0.032578701996568	0.033286934648667	0.032767540786193	0.001016218173252	0	0	0
P688	NA	6	6	6	m	0	0	0	0	0	0	0
P689	NA	12	12	6	m	0.40450385317052	0.004849802734432	0.00507024831327	0	0.405000345999221	0.423409452635549	0
P690	NA	12	8	12	m	0.194319807917359	0.0426855996946	0.045734571101357	0	0.115425935458738	0.040310540699692	0.050534610418683
P691	NA	12	10	0.416666666666667	m	0.889675042727015	0.91308754385141	0.225556024336489	0.704491464095847	0	0	0
P692	NA	12	12	4.5	m	1	1	0.635473742584833	0.974159214022321	0.001408468079868	0.001472489356225	0
P693	NA	12	11	41	m	0.003864937493147	0	0	0	0.003956959814412	0.004154807805133	0
P694	NA	12	7	6.41666666666667	m	0.271490959345374	0.096487696207145	0	0.10452833755774	0.137400982241814	0.148851064095299	0
P695	NA	12	9	65	m	0.069258747438522	0	0	0	0.071295769422008	0.075751755010884	0
P696	NA	12	11	4	f	0.545424724505086	0	0	0	0.558411027469492	0.586331578842967	0
P697	NA	8	8	1.25	f	0.337356385198813	0.299205426779359	0.285396181819126	0.026301799879808	0.026604433456963	0.02850475013246	0
P698	NA	8	8	4	f	0.450901877307068	0.456767306034348	0.202994900177096	0.249960474937411	0.004582316924811	0.004909625276583	0
P699	NA	12	6	12.75	f	1	0.704060160561966	0	0.722428754012522	0.552785112885238	0.116095775932452	0.434347081568399
P700	NA	12	7	5.75	m	0	0	0	0	0	0	0
P701	NA	12	12	15.9166666666667	f	0.392612518527434	0.400123874673615	0.375177405595311	0.032823922642111	0.000511849302208	0.000535115179581	0
P702	NA	8	8	0.333333333333333	m	0.005838589340647	0.006033208985335	0.006464152484288	0	0	0	0
P703	NA	12	8	23	f	0.208196121487935	0.145959039950901	0.012599580286764	0.131185525088151	0.038146000564607	0.04087071489065	0
P704	NA	12	11	22	m	0.119778603440128	0	0	0	0.122630474950607	0.128761998698137	0
P705	NA	12	12	24.5833333333333	m	0.244563903514626	0	0	0	0.24988051011277	0.261238715117896	0
P706	NA	8	7	0.833333333333333	f	0.440856743075553	0.457812771655382	0.44854597480063	0.03308810383335	0	0	0
P707	NA	12	6	7.75	f	0.033286807332261	0.034799844029182	0	0.0382798284321	0	0	0
P708	NA	8	8	0.416666666666667	m	0.414095911995236	0.410158102035533	0.414054001783773	0.014733860816922	0.008870503513106	0.009504110906899	0
P709	NA	8	7	90	m	1	0.981307843555085	0.270340128141145	0.71409375622665	0.057590787648533	0.062390019952578	0
P710	NA	12	12	8.08333333333333	m	0.126042384670504	0.004047638423151	0	0.00423162198784	0.120687159664865	0.126172939649631	0
P711	NA	9	8	0.75	m	0.840071004282496	0.444886351785656	0.123553782860219	0.311922216541492	0.380145096082329	0.407298317231067	0
P712	NA	12	10	16.8333333333333	f	0.119832918009778	0.004613236405334	0	0.004869527316741	0.113759943041473	0.053479189084115	0.038624005074277
P713	NA	8	8	83	f	0.402133394353797	0	0	0	0.415537840832257	0.445219115177419	0
P714	NA	12	8	69	m	0.273167588195205	0.270619979723481	0.051901932600269	0.207817909719102	0.008259770667636	0.008849754286753	0
P715	NA	12	5	15.4166666666667	m	0	0	0	0	0	0	0
P716	NA	12	11	79	f	0.299079966352963	0.110920182994899	0.011887215651334	0.095495344845359	0.163574661039951	0.171753394091949	0
P717	NA	12	8	0.666666666666667	m	0.002647433171669	0.002735680944058	0	0.002931086725776	0	0	0
P718	NA	8	8	0.75	f	0.12298015618169	0.12022784704764	0.031592624834563	0.074158664155069	0.00342582383672	0.003670525539343	0
P719	NA	12	11	24.0833333333333	m	0.09911512080384	0	0	0	0.101475004632503	0.106548754864128	0
P720	NA	6	3	67	f
P721	NA	12	11	3.33333333333333	m	0.466036558313899	0.464817649593529	0.007701161324332	0.475247894636971	0.009101910304285	0.009557005819499	0
P722	NA	12	12	44	m	0.035055943374472	0.003351564313095	0	0.003503908145508	0.029114900473814	0.030438305040805	0
P723	NA	12	3	17.4166666666667	m
P724	NA	8	7	1.5	f	0.360586187822765	0.283017314083381	0.140469014868214	0.140284093808775	0.05222916923615	0.05658160000583	0
P725	NA	12	6	2	f	1	1	0.690820125229546	0.689996423623693	0.109949839691448	0.120944823660592	0
P726	NA	6	4	4	m	0.099451346159229	0.096326943962263	0.11238143462264	0	0.005114034889884	0.005966374038198	0
P727	NA	8	6	1.33333333333333	f	0.412679823009595	0.277754932679109	0.30553042594702	0	0.099436601982637	0.1093802621809	0
P728	NA	8	4	1.5	m	0.335217123381599	0.359161203623142	0.013621691567236	0.353518201531322	0	0	0
P729	NA	10	5	2.41666666666667	m	0.862781474672178	0.62538929441133	0.278618534033135	0.333338785321952	0.211772316111688	0.002906431870665	0.23243099188432
P730	NA	8	6	66	m	0.697254160999446	0.577638287751319	0.197443475238221	0.356997095739139	0.114459348257079	0.125905283082787	0
P731	NA	12	8	16.9166666666667	f	0.152823708065735	0	0	0	0.157917831667926	0.169197676787064	0
P732	NA	12	12	4.16666666666667	f	0.456668662802012	0.028175425669237	0.021822612661877	0.003816757087072	0.422311685862001	0.441507671583001	0
P733	NA	12	10	79	f	0.345595129928956	0.141965907944134	0.062103929648023	0.056400674973416	0.181456239121978	0.191537141295421	0
P734	NA	12	8	4.66666666666667	m	0.074934428765986	0.075042666572646	0.028582200819938	0.025910328111091	0.00119478824277	0.001280130260111	0
P735	NA	8	8	1	m	0.224384231367057	0.198489592143046	0.197464761716168	0.007601329218548	0.018664010103796	0.019997153682639	0
P736	NA	12	9	1.58333333333333	f	0.020883255216357	0.021497468605074	0	0.022841060392891	0	0	0
P737	NA	12	12	14.1666666666667	m	0.005260555810559	0	0	0	0.005374915719484	0.005619230070369	0
P738	NA	12	8	7	m	0.020563244824559	0	0	0	0.021248686318711	0.02276644962719	0
P739	NA	12	10	17.9166666666667	m	0.052256276692698	0	0	0	0.053631441868822	0.05661096641709	0
P740	NA	8	8	0.916666666666667	m	1	1	0.80201201325807	0.522961028619974	0.034928944432268	0.037423869034573	0
P741	NA	8	8	0.333333333333333	f	0.200232782189425	0.206907208262406	0.022033989689654	0.188216001376471	0	0	0
P742	NA	12	11	70	f	0.185578161534033	0.093199137003546	0.01711793220881	0.063623229436103	0.076069547082757	0.079873024436895	0
P743	NA	12	12	4.25	f	0.039607986264385	0	0	0	0.040469029444045	0.042308530782411	0
P744	NA	10	4	61	m	0.221802620065224	0.061290554104687	0	0.071505646455468	0.136370036005399	0.159098375339633	0
P745	NA	12	11	13.6666666666667	m	0.3931248146576	0.049952430171988	0.016007724767742	0.028996123077329	0.345055161523774	0.276337975844235	0.042984971877864
P746	NA	8	8	1.91666666666667	f	1	1	0.703638928705026	0.709953681373112	0.452347933585504	0.277892457285414	0.156026341096032
P747	NA	12	12	15.25	f	0.28929550831369	0.00819933704965	0.008572034188271	0	0.281396924185745	0.294187693466915	0
P748	NA	8	8	63	m	0.626510855686958	0.540377458519661	0.380085619519853	0.147653447986853	0.066405325326221	0.016884767619031	0.04351260753283
P749	NA	12	12	16.5	m	0.080588941677804	0.01112332996184	0.008801708397291	0.001413613735952	0.062798519807204	0.065652997980258	0
P750	NA	10	10	74	f	0.155980079949204	0.076542815539358	0.012261887287521	0.056271419605392	0.066366636482165	0.070053671842286	0
P751	NA	12	8	0.166666666666667	f	0.124364265987637	0.128509741520558	0.111977329912772	0.018453749823999	0	0	0
P752	NA	8	8	0.5	m	0.928305829307801	0.488172356877673	0.057549599103771	0.439417372010511	0.424540601574659	0.275982633324252	0.133886729948838
P753	NA	8	7	37	f	0.060794765679628	0.017716666417993	0.01919305528616	0	0.032898530595341	0.03564007481162	0
P754	NA	8	8	0.416666666666667	f	1	1	0.324623483690702	0.696361321225913	0.052512779675364	0.056263692509319	0
P755	NA	12	7	9.83333333333333	f	0.153631285453982	0	0	0	0.159540181048366	0.17283519613573	0
P756	NA	12	11	23.3333333333333	m	0.374441285798095	0	0	0	0.383356554507573	0.402524382232952	0
P757	NA	8	8	0.416666666666667	m	0.701188199659981	0.472695339384045	0.443153823276695	0.037905044556923	0.196011640463272	0.210012471924934	0
P758	NA	12	12	9.83333333333333	f	0.193477314220737	0.055663754544225	0.023066464878585	0.028539198587478	0.114721224380244	0.072848107627706	0.030817807828567
P759	NA	8	6	0.416666666666667	m	0.06791912344845	0.051756208826852	0	0.056931829709538	0.013459165005831	0.014805081506414	0
P760	NA	12	12	8.41666666666667	f	0.921697143806992	0.940303755500582	0.035327707919416	0.903078406104308	0.000715141368498	0.000747647794339	0
P761	NA	12	10	3.33333333333333	m	0.316254856817699	0.181868846713914	0.054494767749183	0.127225543445326	0.109279553759442	0.053747900923801	0.03528611660841
P762	NA	12	12	25.8333333333333	m	0.492923273291904	0.274795560880974	0	0.287286268193745	0.200795286131183	0.209922344591691	0
P763	NA	8	8	1.91666666666667	m	1	0.812315396405167	0.144376347890197	0.641905324170017	0.334389505006724	0.358274469650062	0
P764	NA	12	12	4.41666666666667	m	0.288749070299854	0.256939764565088	0.117467540857634	0.124095046637693	0.027746041558527	0.029007225265733	0
P765	NA	12	10	15	m	0.143250923765885	0.136199466841655	0.123854837241767	0.009955633323323	0.005410609037982	0.005711198428981	0
P766	NA	12	12	25.8333333333333	m	0.161126802340123	0.025062790033797	0	0.026202007762606	0.127974500862901	0.133791523629397	0
P767	NA	8	7	66	m	1	1	0.935058877671881	0.877370699075061	0.315978966205495	0.147578947431032	0.145885796471278
P768	NA	12	12	7.16666666666667	m	0.104404299769617	0.030712470236499	0.032108491610886	0	0.070720285627755	0.07393484406538	0
P769	NA	12	12	72	f	0.055532942786833	0.021259164899281	0.022225490576521	0	0.021866323474602	0.022860247268902	0
P770	NA	12	10	16.9166666666667	f	0.747351362879139	0	0	0	0.767018504007538	0.678216534389238	0.097972907734247
P771	NA	12	9	66	f	0.202491597307058	0	0	0	0.208447232521971	0.221475184554594	0
P772	NA	12	10	17.25	f	0.698054190067881	0.051407157506706	0	0.054263110701523	0.639237029167829	0.124415704014062	0.514119016740422
P773	NA	12	12	1.41666666666667	f	0.089409937158056	0.048914598593491	0.040862104973457	0.005137942232596	0.024024967630567	0.025117011613775	0
P774	NA	8	8	1.25	m	1	0.899048024153791	0.686107659639854	0.212055312280974	0.251054800467606	0.268987286215293	0
P775	NA	12	11	11	f	0.001692391514577	0.001732686550639	0	0.001819320878171	0	0	0
P776	NA	8	8	1.5	f	0.465698341241335	0.411816578682035	0.072847588944209	0.326285013296466	0.054932966842092	0.058856750187956	0
P777	NA	12	10	4.33333333333333	f	0.392210245108163	0.176242110217398	0.167633049591792	0.011484265954714	0.192419569523591	0.203109545608235	0
P778	NA	8	7	0.083333333333333	m	0.339531586302309	0.342774216504894	0.290618129927351	0.040360302309809	0.005480362150865	0.00593705899677	0
P779	NA	12	12	15	f	0	0	0	0	0	0	0
P780	NA	12	12	14.8333333333333	f	0.033379035727698	0	0	0	0.03410466693917	0.035654879072769	0
P781	NA	12	7	13.5	m	1	0.970521547710094	0.222749828210436	0.752264054822156	0.64834379197272	0.180673097097097	0.483500585483514
P782	NA	12	12	83	f	0.044646297175242	0.045616868852965	0	0.047690362891736	0	0	0
P783	NA	8	8	0.666666666666667	m	1	0.158615187735641	0.078324477955344	0.074083871208324	1	0.673433381134603	0.601705699938618
P784	NA	8	8	1.33333333333333	f	0.408623474889939	0.379401199101857	0.185877822154557	0.183870168094108	0.029642380870759	0.031759693790099	0
P785	NA	12	12	3.75	f	0.019662387680921	0.020089830891376	0.016161115223683	0.00242094489956	0	0	0
P786	NA	12	12	6	m	0.021785167825448	0.022258758430349	0.005693529347215	0.011883461482754	0	0	0
P787	NA	7	7	44	f	1	1	0.595353679757586	0.534170562413738	0	0	0
P788	NA	12	8	17.25	f	0.226709623565813	0	0	0	0.234266611018007	0.250999940376436	0
P789	NA	11	11	79	f	0.296422691630898	0.154797149688133	0	0.16253700717254	0.121035115321639	0.127086871087721	0
P790	NA	8	8	0.083333333333333	f	1	1	0.529111667881503	0.576543188296543	0.053457495097996	0.057275887604995	0
P791	NA	12	9	7.58333333333333	f	0.14820676499426	0	0	0	0.152565787494091	0.162101149212472	0
P792	NA	8	6	0.083333333333333	f	0.096631332481802	0.088852757099076	0.052203097635342	0.023864775891795	0.006085454338677	0.006693999772544	0
P793	NA	8	8	1.16666666666667	m	1	0.954601319451717	0.261971498705786	0.671678519527609	0.84512227371164	0.338409976852352	0.515987848688226
P794	NA	8	6	91	f	0.387808299613138	0.034910243900425	0	0.038401268290468	0.342112069602484	0.376323276562733	0
P795	NA	10	10	0.333333333333333	f	0.650898600746743	0.501057795860711	0	0.528894340075195	0.132579168194798	0.073535511161337	0.033204583188809
P796	NA	12	10	0.916666666666667	f	0.73093172900858	0.750166774508806	0.500035205226502	0.258440840816265	0	0	0
P797	NA	12	12	16.6666666666667	f	0.527285356037905	0.098489281756587	0.034052548877558	0.034860969535862	0.406913524204361	0.425409593486377	0
P798	NA	12	12	3.58333333333333	f	0.006068439370442	0.006200361965451	0.006482196600244	0	0	0	0
P799	NA	10	10	44	f	1	0.632072459627988	0.279352668734355	0.34329556639838	0.456693037008558	0.132671011295225	0.314904011879453
P800	NA	12	5	4.08333333333333	m	0.267358763790379	0.077435122394454	0	0.087114512693761	0.139948730437483	0.052133962717398	0.072931697565145
P801	NA	12	6	8.83333333333333	m	0.457992835241753	0.040412428891159	0.011299786631211	0.021854098517853	0.418530900208989	0.460383990229888	0
P802	NA	12	10	15.1666666666667	m	0.055202752357284	0.036057927472072	0.038061145664965	0	0.010298764447307	0.010870918027713	0
P803	NA	12	12	17.5	f	0.09655366680688	0.016225979191848	0.012510640432318	0.002226441634125	0.075678839636963	0.079118786893188	0
P804	NA	12	11	11	m	0.098608921330657	0	0	0	0.100956752790911	0.106004590430457	0
P805	NA	12	12	4.16666666666667	f	0.012672716297046	0.01294821012959	0	0.01353676513548	0	0	0
P806	NA	8	8	0.333333333333333	m	0.414172446789544	0.419825612768172	0.034090016858117	0.404851260061226	0.005311929000644	0.00569135250069	0
P807	NA	12	8	17.9166666666667	m	0.142053410161209	0	0	0	0.14678852383325	0.157273418392767	0
P808	NA	8	7	0.583333333333333	m	0.242078293217299	0.251388996802579	0.171499080103018	0.071148418854218	0	0	0
P809	NA	12	8	0.583333333333333	m	0.531084630556802	0.548787451575362	0.322767622367106	0.212464174804955	0	0	0
P810	NA	12	9	17.9166666666667	m	0.118479382037688	0.01673729123421	0.017783371936349	0	0.088489487276259	0.094020080231025	0
P811	NA	12	10	6	m	0.036791748451452	0.030399771642434	0	0.032088647844791	0.003680090357818	0.003884539822141	0
P812	NA	12	3	0.666666666666667	m
P813	NA	12	6	13.6666666666667	m	0	0	0	0	0	0	0
P814	NA	12	11	7.75	f	0.148664263591949	0.152203888915567	0.025260076812493	0.125581785350507	0	0	0
P815	NA	12	11	48	f	0.732145654411278	0.118732455638263	0.035645162079051	0.065399449918218	0.603426655923188	0.633597988719347	0
P816	NA	12	12	6.58333333333333	f	1	0.5274330930469	0	0.551407324549032	0.582509942961013	0.26492814521005	0.307907787696182
P817	NA	10	5	3	m	0.253553932187528	0.267640261753502	0.025738950461675	0.249617393549339	0	0	0
P818	NA	12	11	1.16666666666667	m	0.280565134350717	0	0	0	0.287245256597163	0.301607519427021	0
P819	NA	12	8	1.08333333333333	m	1	0.281175724729502	0.104297330709039	0.161278008580508	0.81975138201035	0.581511296567264	0.242137300482345
P820	NA	12	10	5	f	0.014610267616045	0.014994748342783	0.015827789917382	0	0	0	0
P821	NA	8	7	91	m	0.495240146707706	0.228242079928346	0.062067997925165	0.147253666005136	0.240607735452997	0.26065838007408	0
P822	NA	6	6	88	f	0.655299734087097	0.019129899570403	0.021042889527443	0	0.659106447832835	0.725017092616118	0
P823	NA	12	12	16.6666666666667	f	0.550393084318195	0.022877317100406	0.015267709665335	0.004324742742545	0.529807459097249	0.553889616328942	0
P824	NA	12	12	14.5833333333333	f	0.488830782853594	0	0	0	0.499457539002585	0.522160154411793	0
P825	NA	12	12	13.6666666666667	m	0.438364927832128	0.040414467071892	0.004115015131046	0.034021458040341	0.393872447054704	0.411775740102646	0
P826	NA	8	8	0.25	f	0.661991324620624	0.676796266673994	0.206860735051706	0.46581106465676	0.003630717716992	0.003890054696777	0
P827	NA	8	8	0.416666666666667	m	0.113805744985697	0.090612769845963	0.097085110549246	0	0.013493249986295	0.014457053556745	0
P828	NA	12	5	6	f	0.471289380478578	0.072492101154025	0.074011727070762	0.003770943363758	0.409783323029776	0.161767949900154	0.229481727341849
P829	NA	12	8	62	f	1	0.850097114556595	0.258819089756252	0.594592505895322	0.163669858196662	0.175360562353566	0
P830	NA	12	6	17.5833333333333	m	1	0.588881101080787	0.214550972783512	0.373422302713049	0.641225155128577	0.428040962561742	0.206584309915848
P831	NA	8	8	0.333333333333333	f	0.32195116279784	0.332682868224435	0.123721138683323	0.217021020715769	0	0	0
P832	NA	12	12	5.5	f	0.057843767052589	0.050953845586999	0.034023544677346	0.013466199788301	0.005149131160917	0.005383182577322	0
P833	NA	12	7	17	m	0.880700519508266	0.637441099609077	0.03086040401706	0.637642605746955	0.212678816631044	0.038681032433486	0.171040910229218
P834	NA	12	11	28	f	0.175436817531684	0.139709435762779	0.011299471961575	0.124095963627768	0.019952224426496	0.020949835647821	0
P835	NA	8	5	0.083333333333333	f	0.193120586610343	0.203849508088695	0.026794909409376	0.17574087778103	0	0	0
P836	NA	8	8	0.166666666666667	f	0.78221168331389	0.581803645604427	0.394103158587724	0.193446940705999	0.186553373028769	0.199878613959395	0
P837	NA	8	8	66	f	0.040232116118697	0.00100932020747	0	0.001081414508004	0.039554546241046	0.04237987097255	0
P838	NA	12	12	44	m	0.282835093104621	0.242270126285182	0.15734638185974	0.074567799329584	0.023356777899987	0.024418449622714	0
P839	NA	12	12	0.583333333333333	m	0.158564453553474	0.162011506891593	0.158013928059757	0.005680869118	0	0	0
P840	NA	8	8	0.166666666666667	m	1	1	0.784042244415366	0.570659098068271	0.067690649357282	0.072525695739945	0
P841	NA	12	12	1.16666666666667	f	1	0.800069568711219	0.367427914743693	0.435554455280536	0.508814689363875	0.348983293459016	0.148822536307804
P842	NA	12	12	8.5	m	1	1	0.47383590130832	0.916064054799741	0.479653073306823	0.082872468016975	0.39952285842158
P843	NA	8	7	0.833333333333333	f	0	0	0	0	0	0	0
P844	NA	12	12	0.333333333333333	m	0.083450597843237	0.006942486745276	0.007258054324607	0	0.07359794210284	0.076943303107514	0
P845	NA	12	2	1.08333333333333	m
P846	NA	12	10	70	m	0.000901175294514	0	0	0	0.000924890433843	0.000976273235723	0
P847	NA	8	7	0.416666666666667	m	0.71922532955577	0.727159534680137	0.225343778836674	0.507465712716522	0.014640001950765	0.015860002113329	0
P848	NA	8	8	1	f	0	0	0	0	0	0	0
P849	NA	12	11	4.5	m	0.367387895846759	0.376135226700253	0	0.394941988035266	0	0	0
P850	NA	12	11	1.41666666666667	f	1	0.874077059915059	0.073473145056431	0.801335523728154	0.728048339807995	0.177183349880194	0.55223439436199
P851	NA	8	8	0.5	m	0.433721793882683	0.448179187012106	0.428829037407595	0.041711379031336	0	0	0
P852	NA	9	9	87	m	0.27875070468674	0	0	0	0.286949254824585	0.304883583251122	0
P853	NA	12	12	5.5	m	0.120388031674058	0.123005162797407	0.002392239221519	0.123811828117888	0	0	0
P854	NA	12	12	11.3333333333333	m	0.386389484559628	0	0	0	0.394789255963098	0.412734222143239	0
P855	NA	12	12	2.91666666666667	m	1	0.943744923949838	0.0675507054155	0.874639249394252	0.339958541433739	0.120873414034849	0.209357014513278
P856	NA	12	7	9.5	f	0.315932828998503	0.088218375183884	0	0.095569906449208	0.193500126593919	0.209625137143412	0
P857	NA	12	10	0.25	m	0.065795546569595	0.067527008321426	0.027319480401319	0.031200258252787	0	0	0
P858	NA	12	11	17.8333333333333	m	0.186897455586759	0.004195076734391	0	0.004404830571111	0.182957241536708	0.192105103613544	0
P859	NA	12	12	3.66666666666667	f	1	1	0.679989536425618	0.579846477539425	0.017228970479105	0.018012105500883	0
P860	NA	12	12	16.0833333333333	m	0.319414983524952	0.001482229317466	0	0.001549603377351	0.323394328879692	0.122561624416172	0.179351115846954
P861	NA	12	6	16.9166666666667	f	0.774985834528143	0.008813512921385	0.009694864213523	0	0.792585437527562	0.610279239337319	0.191258979703423
P862	NA	8	6	60	m	0.038578567040973	0	0	0	0.040332138270108	0.044365352097119	0
P863	NA	12	12	16.6666666666667	f	0.50040866322133	0.036256353737985	0.009105390529905	0.023377637158313	0.452669540532379	0.473245428738396	0
P864	NA	10	10	5.25	f	0.073420456463565	0.02415044066744	0.006127048194259	0.013238035427114	0.038660836351058	0.040808660592784	0
P865	NA	12	12	61	m	0.593595325089365	0.071537688951896	0.074789402086073	0	0.509489467516992	0.532648079676855	0
P866	NA	8	8	1.91666666666667	f	1	1	0.140198675637654	0.831056704717867	0.163312856132719	0.174978060142199	0
P867	NA	8	8	1	m	0.028061483407062	0.028996866187298	0.022835849746768	0.004116110584097	0	0	0
P868	NA	8	8	1.5	f	0.067067337453705	0.064197218579309	0.068782734192116	0	0.00255284839476	0.002735194708672	0
P869	NA	12	7	17.5833333333333	m	1	0.917268948517981	0.697197500630915	0.24301579880797	0.23185047903234	0.251171352285035	0
P870	NA	12	11	6	f	1	1	0.726218955480537	0.320318662611145	0.268185421712078	0.208107680178299	0.039791643044213
P871	NA	8	8	0.916666666666667	f	0.007085945206539	0.007322143380091	0.006392704343377	0.000726224639074	0	0	0
P872	NA	12	11	2	f	0.171317903781197	0.175396901490273	0	0.184166746564787	0	0	0
P873	NA	8	7	76	m	0.346640636705302	0.336899364565087	0.036448864231233	0.292076583149711	0.011536802160594	0.012498202340644	0
P874	NA	12	11	17	f	1	1	0.390972801063595	0.636948596736024	0.001961183551559	0.002059242729137	0
P875	NA	12	11	6.5	f	0.64628186050469	0.506373091579554	0.290745948458843	0.203532273425959	0.135377436636171	0.14214630846798	0
P876	NA	12	12	50	f	0.153314251742453	0.02964078559978	0	0.030988094036134	0.097365599059034	0.101791308107171	0
P877	NA	12	9	2.5	m	0.01860724924622	0.019154521282874	0.015586358620203	0.002382660121425	0	0	0
P878	NA	6	4	1.58333333333333	m	0.93636449500333	0.440212157124893	0.05012443844929	0.418463416267538	0.462405414609839	0.513727143578714	0
P879	NA	8	8	0.25	f	0.754925419212766	0.767903340617116	0.008728010965167	0.779196634409497	0.006093129618038	0.006528353162183	0
P880	NA	12	4	54	m	0.0306865289437	0	0	0	0.03287842386825	0.038358161179625	0
P881	NN	12	12	22	m	0.011490827336424	0	0	0	0.011740627930694	0.012274292836635	0
P882	NN	12	10	4	f	0	0	0	0	0	0	0
P883	NN	12	7	13.5	m	0.054238578331558	0.054778896816508	0	0.059343804884551	0.000772890340824	0.000837297869226	0
P884	NN	8	8	0.5	m	0	0	0	0	0	0	0
P885	NN	12	12	4.5	f	0	0	0	0	0	0	0
P886	NN	12	12	1.16666666666667	f	0	0	0	0	0	0	0
P887	NN	12	11	83	f	0.052072351455837	0.008269640355322	0	0.008683122373088	0.036772888637	0.03861153306885	0
P888	NN	12	8	6	m	0.017263881052334	0.011513093186593	0	0.012335456985635	0.003163125283743	0.003389062804011	0
P889	NN	6	5	4	f	0.010183289222745	0	0	0	0.010749027512897	0.012092655952009	0
P890	NN	12	12	16.3333333333333	f	0.018018544074484	0.014128917419229	0.014771140938285	0	0.002140667067567	0.002237970116093	0
P891	NN	12	12	27	m	0.066949618935762	0	0	0	0.068405045434365	0.071514365681382	0
P892	NN	10	7	6.08333333333333	f	0.046063361199144	0.047835028937572	0.016625449194883	0.018570382959271	0	0	0
P893	NN	12	12	72	m	0.063437847881763	0.020843283383299	0	0.021790705355267	0.02782657423292	0.029091418516234	0
P894	NN	12	11	4	f	0	0	0	0	0	0	0
P895	NN	12	10	5	f	0	0	0	0	0	0	0
P896	NN	12	10	5	m	0	0	0	0	0	0	0
P897	NN	12	9	0.083333333333333	f	0	0	0	0	0	0	0
P898	NN	12	9	25	f	0	0	0	0	0	0	0
P899	NN	12	8	4	f	0.014127553746706	0.01459847220493	0	0.015641220219568	0	0	0
P900	NN	12	10	25.75	m	0.002072121773966	0	0	0	0.002126651294333	0.002244798588463	0
P901	NN	12	10	11.3333333333333	m	0	0	0	0	0	0	0
P902	NN	12	5	33	m	0.060920882674327	0	0	0	0.064305376156234	0.072343548175764	0
P903	NN	6	5	3	m	0	0	0	0	0	0	0
P904	NN	12	12	38	m	0.035663807177486	0	0	0	0.036439107333518	0.038095430394133	0
P905	NN	12	11	10.5	f	0.052650389356173	0.053903970055129	0.006172505133967	0.048190827152883	0	0	0
P906	NN	12	7	3.5	m	0.021660171282222	0.022493254793077	0.0243676926925	0	0	0	0
P907	NN	12	9	4.5	f	0.004716483644561	0	0	0	0.004855203751754	0.005158653986239	0
P908	NN	12	9	5	f	0	0	0	0	0	0	0
P909	NN	12	12	4	f	0.020832259986449	0.021285135203545	0.022252641349161	0	0	0	0
P910	NN	6	4	5	f	0	0	0	0	0	0	0
P911	NN	6	5	4	m	0	0	0	0	0	0	0
P912	NN	6	5	6	f	0	0	0	0	0	0	0
P913	NN	6	6	6	f	0	0	0	0	0	0	0
P914	NN	12	12	6	f	0.087916525960368	0.076780469727739	0.080270491079	0	0.006523642528927	0.006820171734787	0
P915	NN	12	12	18	m	0.007692762555438	0	0	0	0.007859996524034	0.008217269093309	0
P916	NN	6	6	5	f	0.034123862224254	0.035674946870811	0	0.039242441557892	0	0	0
P917	NN	12	10	32.0833333333333	m	0.040561750936687	0.005639342296962	0	0.005952639091237	0.030350480841097	0.032036618665603	0
P918	NN	12	12	43.3333333333333	f	0.017234429675077	0.007047744767396	0.007368096802278	0	0.006261812283813	0.006546440114896	0
P919	NN	12	11	33.5833333333333	m	0.015988144442542	0.004841685266961	0	0.005083769530309	0.006685444014396	0.007019716215116	0
P920	NN	12	5	53	m	0.006080370892053	0	0	0	0.006418169274945	0.007220440434313	0
P921	NN	12	12	19.25	f	0	0	0	0	0	0	0
P922	NN	12	8	31.8333333333333	f	0	0	0	0	0	0	0
P923	NN	12	6	4	m	0	0	0	0	0	0	0
P924	NN	12	12	4	f	0.006799362346396	0.006947174571318	0	0.007262955233651	0	0	0
P925	NN	12	11	12.1666666666667	f	0	0	0	0	0	0	0
P926	NN	12	8	7	m	0.297134719406373	0.120886367597745	0	0.129521108140441	0.148772059229933	0.159398634889214	0
P927	NN	6	4	6	f	0	0	0	0	0	0	0
P928	NN	12	10	4.5	f	0	0	0	0	0	0	0
P929	NN	12	10	4	f	0	0	0	0	0	0	0
P930	NN	12	9	2.41666666666667	m	0.002805886035386	0	0	0	0.002888412095251	0.003068937851204	0
P931	NN	12	11	4	m	0.031627646750602	0.03238068595895	0.033999720256897	0	0	0	0
P932	NN	12	11	70.3333333333333	f	0	0	0	0	0	0	0
P933	NN	12	10	27.25	m	0.024078225715685	0	0	0	0.024711863234519	0.026084744525326	0
P934	NN	12	3	7	m
P935	NN	12	12	4.5	f	0.010012924961229	0.010230597242994	0.010695624390403	0	0	0	0
P936	NN	12	12	33	m	0.01224372694283	0.00655743093079	0	0.006855495973099	0.003825942298589	0.003999848766707	0
P937	NN	12	9	4	f	0.009801852133038	0.010090141901656	0.01072077577051	0	0	0	0
P938	NN	12	12	27.8333333333333	m	0.002697215105942	0	0	0	0.002755850216941	0.002881116135893	0
P939	NN	12	3	6	m
P940	NN	12	8	34	m	0.046444422856835	0	0	0	0.047992570285396	0.051420611020067	0
P941	NN	6	6	5	m	0.008457293720875	0.008841716162733	0.009725887779007	0	0	0	0
P942	NN	12	8	15.9166666666667	m	0.024469765095128	0	0	0	0.025285423931632	0.027091525641034	0
P943	NN	12	11	4.5	f	0	0	0	0	0	0	0
P944	NN	10	10	5.58333333333333	f	0.013946895130155	0.014313918686212	0.015109136391002	0	0	0	0
P945	NN	12	12	59.4166666666667	m	0.035018499689746	0.017135636428198	0	0.017914528993117	0.009322067496966	0.009745797837738	0
P946	NN	12	12	30	m	0.036062511376313	0	0	0	0.036846479014929	0.038521318970153	0
P947	NN	12	3	39	m
P948	NN	6	6	6	m	0.022981908729232	0.009325409985864	0	0.010257950984451	0.007350565479166	0.008085622027083	0
P949	NN	12	10	8	f	0.074987367804338	0.022178184683674	0	0.023410306054989	0.039724648692221	0.041931573619567	0
P950	NN	12	11	3.5	f	0	0	0	0	0	0	0
P951	NN	12	12	3	f	0	0	0	0	0	0	0
P952	NN	12	12	57	m	0.01637156340921	0.010646704111077	0	0.011130645207035	0.004475040027268	0.004678450937598	0
P953	NN	12	7	9.83333333333333	m	0.050725871982222	0.050108314196474	0	0.05428400704618	0.001284276430993	0.00139129946691	0
P954	NN	12	12	59	m	0	0	0	0	0	0	0
P955	NN	12	12	19	m	0.013518553491515	0.013812435089157	0	0.014440273047755	0	0	0
P956	NN	12	6	15.5833333333333	m	0	0	0	0	0	0	0
P957	NN	6	6	4	f	0	0	0	0	0	0	0
P958	NN	12	12	4	m	0	0	0	0	0	0	0
P959	NN	12	12	31.6666666666667	m	0.002071322256139	0	0	0	0.002116351000837	0.002212548773603	0
P960	NN	12	5	57	m	0	0	0	0	0	0	0
P961	NN	6	6	4	m	0	0	0	0	0	0	0
P962	NN	12	12	37	f	0	0	0	0	0	0	0
P963	NN	12	10	6	f	0	0	0	0	0	0	0
P964	NN	12	6	4	f	0	0	0	0	0	0	0
P965	NN	8	8	0.416666666666667	m	0.015921532507883	0.016452250258146	0.005803728236667	0.006019954517537	0	0	0
P966	NN	12	12	23	m	0.008443922644024	0	0	0	0.008627486179764	0.00901964464248	0
P967	NN	6	6	5	f	0.037859122467138	0.039579991670189	0	0.043537990837208	0	0	0
P968	NN	12	12	0.916666666666667	f	0	0	0	0	0	0	0
P969	NN	12	7	57	m	0.051447373162388	0	0	0	0.053426118284018	0.057878294807686	0
P970	NN	12	12	6	m	0.030757676243429	0.003194459735919	0	0.003339662451188	0.025037401907319	0	0.026175465630379
P971	NN	12	12	65	f	0.142428607868083	0.002104135155395	0	0.002199777662459	0.141316611641381	0.147740093988717	0
P972	NN	12	12	38	m	0.003291044744731	0.003362589195704	0	0.003515434159145	0	0	0
P973	NN	12	0	6	m
P974	NN	12	11	10.1666666666667	f	0	0	0	0	0	0	0
P975	NN	12	7	6	m	0	0	0	0	0	0	0
P976	NN	12	12	7	m	0.001076808607232	0	0	0	0.001100217489998	0.001150227375907	0
P977	NN	12	7	38	f	0.042773224296338	0	0	0	0.044418348307736	0.048119877333381	0
P978	NN	8	5	1.75	f	0	0	0	0	0	0	0
P979	NN	12	11	72	m	0	0	0	0	0	0	0
P980	NN	12	12	58	m	0	0	0	0	0	0	0
P981	NN	10	9	0.916666666666667	m	0.010103982671987	0.010401158632928	0.011051231047486	0	0	0	0
P982	NN	12	9	5	f	0	0	0	0	0	0	0
P983	NN	12	3	6	m
P984	NN	12	11	37	m	0.025798354850489	0	0	0	0.026412601394549	0.027733231464276	0
P985	NN	12	9	6	f	0.047785723222457	0.049191185670176	0.052265634774562	0	0	0	0
P986	NN	12	12	5	m	0	0	0	0	0	0	0
P987	NN	12	12	34	m	0.003299951181707	0.001114577851785	0	0.001165240481411	0.001142533547305	0.001194466890365	0
P988	NN	14	10	3.5	m	0.022005642766041	0.022584738628305	0.001446658899153	0.020946128531571	0	0	0
P989	NN	12	12	46	m	0.011034679438217	0.01127456377383	0	0.011787043945368	0	0	0
P990	NN	12	12	20.3333333333333	m	0.002277085870556	0	0	0	0.002326587737307	0.002432341725366	0
P991	NN	12	12	25	m	0	0	0	0	0	0	0
P992	NN	12	3	4.41666666666667	m
P993	NN	12	12	5	m	0	0	0	0	0	0	0
P994	NN	6	4	4	f	0.021690810229428	0.023240153817244	0	0.027113512786785	0	0	0
P995	NN	12	12	32	m	0	0	0	0	0	0	0
P996	NN	12	11	6	f	0	0	0	0	0	0	0
P997	NN	12	12	4	m	0	0	0	0	0	0	0
P998	NN	12	11	5	f	0	0	0	0	0	0	0
P999	NN	12	6	6	m	0.023662664710508	0.024738240379167	0	0.027212064417084	0	0	0
P1000	NN	12	11	29	m	0	0	0	0	0	0	0
P1001	NN	6	5	5	m	0	0	0	0	0	0	0
P1002	NN	12	12	23	f	0	0	0	0	0	0	0
P1003	NN	12	7	27	f	0.00729905335823	0	0	0	0.0075797861797	0.008211435028009	0
P1004	NN	12	11	36	m	0	0	0	0	0	0	0
P1005	NN	12	7	3.5	m	0	0	0	0	0	0	0
P1006	NN	12	12	34.5	f	0.002795560807236	0	0	0	0.002856333868263	0.002986167225911	0
P1007	NN	12	11	54	f	0.089210015087195	0.027897406354576	0	0.029292276672305	0.035539250356309	0.037316212874124	0
P1008	NN	12	4	1.33333333333333	m	0.062722461349477	0.067202637160154	0	0.078403076686846	0	0	0
P1009	NN	12	12	63	f	0.027417476655165	0	0	0	0.028013508756364	0.029286850063471	0
P1010	NN	12	10	4.5	f	0.009902293477139	0.005223355413	0.005513541824834	0	0.002469762367295	0.0026069713877	0
P1011	NN	12	12	38	m	0.001912959086804	0.001954545153908	0	0.002043388115449	0	0	0
P1012	NN	12	11	4	m	0	0	0	0	0	0	0
P1013	NN	12	7	16.75	f	0.009172498080789	0	0	0	0.009525286468512	0.010319060340888	0
P1014	NN	12	12	26.0833333333333	m	0.01674497134589	0.017108992462105	0	0.017886673937655	0	0	0
P1015	NN	12	8	37	m	0.113034983819764	0	0	0	0.116802816613756	0.12514587494331	0
P1016	NN	12	10	25	f	0.02972795147446	0.002406119380037	0	0.002539792678928	0.025698027226872	0.027125695406142	0
P1017	NN	12	9	40	m	0.002749218115397	0.002830077471732	0.003006957313715	0	0	0	0
P1018	NN	12	7	6	m	0.008512615984942	0.008840024292055	0.00957669298306	0	0	0	0
P1019	NN	12	12	23	m	0.001397780403618	0	0	0	0.001428166934132	0.001493083612956	0
P1020	NN	12	5	17	f	0.027515032745615	0.029043645675926	0	0.032674101385417	0	0	0
P1021	NN	12	8	4.58333333333333	m	0	0	0	0	0	0	0
P1022	NN	8	6	12.4166666666667	f	0.00680759571936	0	0	0	0.007117031888422	0.007828735077264	0
P1023	NN	12	10	83	f	0.093724072936054	0.026903456556378	0.006424839192264	0.018340802754872	0.051911542004957	0.054795516560788	0
P1024	NN	12	12	25	f	0.002092434907234	0	0	0	0.002137922622609	0.002235100923637	0
P1025	NN	12	12	40	m	0.002621473372499	0.002678461924075	0	0.002800210193351	0	0	0
P1026	NN	12	7	16.75	f	0.03951680205433	0.027511098091997	0	0.029803689599664	0.006762790482211	0.007326356355729	0
P1027	NN	12	11	6	m	0.002077403659465	0.002126865651357	0	0.002233208933925	0	0	0
P1028	NN	6	6	5	f	0.091141979349576	0.095284796592738	0.045373302030695	0.041965416098347	0	0	0
P1029	NN	12	11	26	f	0	0	0	0	0	0	0
P1030	NN	12	6	0.916666666666667	f	0.033399638803964	0.034917804204145	0.013994083135261	0.012207750744649	0	0	0
P1031	NN	12	12	70	f	0	0	0	0	0	0	0
P1032	NN	6	6	3	m	0.00452885430915	0.004734711323203	0	0.005208182455523	0	0	0
P1033	NN	12	12	12.5	m	0	0	0	0	0	0	0
P1034	NN	12	2	9	m
P1035	NN	12	9	3	f	0	0	0	0	0	0	0
P1036	NN	12	12	28.9166666666667	f	0	0	0	0	0	0	0
P1037	NN	12	8	33	m	0	0	0	0	0	0	0
P1038	NN	12	5	6.41666666666667	m	0	0	0	0	0	0	0
P1039	NN	12	12	34.0833333333333	f	0.00895135704964	0	0	0	0.00914595176811	0.009561676848479	0
P1040	NN	12	12	4.25	f	0.003996268618602	0.004083144023355	0	0.004268741478962	0	0	0
P1041	NN	12	10	6	f	0.031658024312475	0.032491130215435	0.034296193005182	0	0	0	0
P1042	NN	12	9	15.4166666666667	m	0.005019686164569	0	0	0	0.005167323992938	0.005490281742497	0
P1043	NN	12	7	56	m	0	0	0	0	0	0	0
